# Supplementary material for: Systematic identification of therapeutic targets for coronary artery calcification: an integrated transcriptomic and proteomic Mendelian randomization
Source: Front Cardiovasc Med. 2024 Oct 25;11:1419440. doi: 10.3389/fcvm.2024.1419440 (PMC11543530; doi:10.3389/fcvm.2024.1419440)
Supplement: Supplementary file 1 [file Table1.xlsx]

## Sheet: Index
Supplementary Tables
Supplementary Table 1	Summary information of the GWAS studies used in this study
Supplementary Table 2	Cis-eQTLs from eQTLGen consortium
Supplementary Table 3	Cis-pQTLs from the study by Ferkingstad (2021)
Supplementary Table 4	Mendelian randomization results for Coronary artery calcification using cis-eQTL instruments
Supplementary Table 5	Mendelian randomization results for Coronary artery calcification using cis-pQTL instruments
Supplementary Table 6	Colocalization results for positive MR associations (FDR corrected P<0.05) using cis-eQTL instruments
Supplementary Table 7	Colocalization results for positive MR associations (FDR corrected P<0.05) using cis-pQTL instruments
Supplementary Table 8	Replication of mendelian randomization analysis between cis-eQTLs and abdominal artery calcification
Supplementary Table 9	The phennoscanner results for the 23 potential target genes
Supplementary Table 10	Knock-out mouse model associated cardiovascular Phenotypes for the 23 potential target genes

## Sheet: Supplementary Table 1
Supplementary Table 1. Summary information of the GWAS studies used in this study
Source	Ancestry	Sample size	PMID	Author & Year	Use in this study
The eQTLGen Consortium	Most were of European#	31684	34475573	Võsa 2021	eQTLs as exposure
deCODE genetics	Icelanders	35559	34857953	Ferkingstad 2021	pQTLs as exposure
A GWAS meta-analysis	European	26909	37770635	Kavousi 2023	Outcome
UK biobank imaging cohort	European	31785	36277789	Sethi 2022	Outcome for replication
	#, the eQTLGen Consortium data were from 37 datasets worldwide, with the majority were of European ancestry.

## Sheet: Supplementary Table 2
Supplementary Table 2. Cis-eQTLs from eQTLGen consortium
*Only the first 20 lines were displayed. The whole file can be downloaded at eQTLGen consortium (https://eqtlgen.org/cis-eqtls.html).
rsid	pval	SNPChr	SNPPos	effect_allele	other_allele	eaf	beta	se	Zscore	Gene	GeneSymbol	NrCohorts	NrSamples	FDR	BonferroniP
rs10883670	5.14e-07	10	103401884	C	T	0.22972	0.0520422	0.0103649	5.021	ENSG00000107872	FBXL15	34	26277	0.00155661	1
rs111522958	4.76e-106	10	104181006	C	G	0.0202106	0.771335	0.0352651	21.8725	ENSG00000107872	FBXL15	26	19825	0	6.06e-98
rs11191615	1.34e-05	10	104981385	A	T	0.327306	0.0410495	0.00942822	4.3539	ENSG00000107872	FBXL15	31	25528	0.0343891	1
rs11591681	1.35e-06	10	104313377	T	C	0.28209	0.0471245	0.00975179	4.8324	ENSG00000107872	FBXL15	33	25939	0.00381208	1
rs12772375	4.15e-10	10	104082688	T	G	0.421512	0.0550326	0.00880747	6.2484	ENSG00000107872	FBXL15	35	26395	0	0.0528061
rs139777535	1.04e-74	10	103667408	T	C	0.0173988	0.663291	0.0362696	18.2878	ENSG00000107872	FBXL15	24	21898	0	1.32e-66
rs2778038	1.8e-09	10	104515069	C	A	0.195058	0.066172	0.0110019	6.0146	ENSG00000107872	FBXL15	34	26273	1.96e-05	0.229635
rs61870850	8.48e-15	10	104833664	T	C	0.0227658	0.253232	0.0326317	7.7603	ENSG00000107872	FBXL15	27	21046	0	1.08e-06
rs6584485	3.93e-11	10	103937244	C	T	0.161146	0.0801091	0.0121254	6.6067	ENSG00000107872	FBXL15	31	25114	0	0.00500772
rs72845859	1.76e-12	10	104566807	G	A	0.0478542	-0.151307	0.0214565	-7.0518	ENSG00000107872	FBXL15	28	23786	0	0.00022458
rs749694	7.39e-06	10	103519784	A	G	0.466496	0.0390875	0.008721	4.482	ENSG00000107872	FBXL15	35	26395	0.0194459	1
rs75079151	1.1e-08	10	103982278	G	A	0.0223807	-0.192454	0.0336775	-5.7146	ENSG00000107872	FBXL15	24	20116	5.79e-05	1
rs78742461	1.13e-08	10	105075994	C	T	0.020902	-0.194458	0.0340599	-5.7093	ENSG00000107872	FBXL15	27	21028	5.79e-05	1
rs7894593	4.63e-09	10	104194081	A	G	0.0574519	0.110467	0.0188517	5.8598	ENSG00000107872	FBXL15	33	25947	3.24e-05	0.590127
rs7901883	4.3e-08	10	103186838	A	G	0.233467	0.0566837	0.0103471	5.4782	ENSG00000107872	FBXL15	34	26066	0.000139683	1
rs7902393	9.53e-13	10	103924763	G	A	0.357853	0.0653013	0.0091493	7.1373	ENSG00000107872	FBXL15	33	25942	0	0.000121294
rs9665587	1.09e-07	10	104192567	A	C	0.228312	-0.0555249	0.0104537	-5.3115	ENSG00000107872	FBXL15	33	25941	0.000339537	1
rs10885470	2.38e-66	10	115280262	G	A	0.337536	0.144363	0.00839	17.2065	ENSG00000165806	CASP7	36	31470	0	3.03e-58
rs10885516	1e-11	10	115682956	G	A	0.519311	-0.0543616	0.00798742	-6.8059	ENSG00000165806	CASP7	35	31349	0	0.00127787
rs111583870	1.11e-10	10	115306163	A	G	0.0234833	-0.180831	0.0280314	-6.451	ENSG00000165806	CASP7	26	27707	0	0.0141489
rs11196324	2.81e-06	10	115170217	G	A	0.103368	-0.0631892	0.0134901	-4.6841	ENSG00000165806	CASP7	33	29622	0.00756318	1

## Sheet: Supplementary Table 3
Supplementary Table 3. Cis-pQTLs from the study by Ferkingstad (2021)
gene	rsid	beta	effect_allele	other_allele	eaf	pval	se
ISG15	rs2465124	-0.65	G	A	1.41	4.2658e-79	0.0345189
ISG15	rs1921	0.31	A	G	45.72	0	0.00820601
AGRN	rs189343112	-0.16	A	G	6.83	1.09648e-18	0.0181307
AGRN	rs568254931	0.48	T	C	0.72	2.51189e-21	0.0506261
AGRN	rs4970394	-0.24	C	T	45.88	2.88403e-178	0.0084304
AGRN	rs2710873	-0.22	A	G	14.54	4.89779e-60	0.0134616
AGRN	rs143324306	1.04	A	G	0.11	4.67735e-18	0.120079
AGRN	rs142620337	3.05	T	C	0.02	1.1749e-30	0.264987
AGRN	rs776915960	0.37	A	G	1.39	2.29087e-25	0.0355512
B3GALT6	rs60252802	-0.07	C	T	14.51	2.95121e-10	0.0111088
ISG15	rs1323790392	-0.99	A	G	0.12	3.0903e-15	0.12552
MXRA8	rs181929025	-0.34	T	C	1.52	2.39883e-22	0.0349676
VWA1	rs112030392	0.12	C	T	6.6	2.88403e-13	0.016439
VWA1	rs115503338	-1.24	A	G	2.39	0	0
VWA1	chr1:1435808	-1.95	!	C	0.06	1.47911e-21	0.20448
VWA1	rs3845296	0.1	C	G	21.94	7.94328e-26	0.00951664
VWA1	rs928675450	-1.99	A	G	0.22	1.54882e-100	0.0934911
NMRAL1	rs145474533	-0.13	C	G	3.86	1.1749e-09	0.0213688
AKR1C3	rs35301881	0.06	T	C	45.94	4.36516e-15	0.00764919
NADK	rs75816936	-0.32	A	G	2	5.37032e-29	0.0286339
NMRAL1	rs79052177	-0.1	A	G	12.66	5.62341e-16	0.0123499
NADK	rs4648629	-0.12	A	C	45.04	9.12011e-53	0.00784903
NADK	rs34414397,rs747350293	0.08	CTT	!	33.5	1.31826e-12	0.0112797
POMGNT2	rs6693447	-0.06	T	G	48.67	1.86209e-12	0.00851736
AGER	rs1569419	0.14	T	C	23.11	1e-42	0.0102182
PRSS3	rs2742676	-0.09	A	G	23.75	3.98107e-21	0.00954086
AGER	rs7530075	-0.09	G	A	21.49	4.7863e-18	0.0103946
PRSS3	rs76544063	-0.1	C	G	7.81	1.86209e-12	0.0141956
KCNAB2	rs806109	-0.08	G	A	21.51	6.60693e-17	0.00957641
GAP43	rs11121012	-0.09	A	G	39.11	3.01995e-26	0.00849157
NRGN	rs11121012	-0.06	A	G	39.11	1.04713e-12	0.00842204
PARK7	rs226251	-0.09	T	C	39.48	5.7544e-22	0.00934208
PARK7	chr1:7969434	0.14	GAAAGCTGGGGGGGGAAAA	!	18.47	3.01995e-43	0.0101539
PARK7	rs71653622	-0.8	A	G	0.23	1.94984e-23	0.0801959
CPA4	rs78924983	-0.09	T	C	5.37	1.99526e-10	0.0141472
CST6	rs80293268	-0.38	C	G	5.2	4.2658e-94	0.0184658
KLK7	rs80293268	-0.14	C	G	5.2	2.81838e-14	0.0184056
TGM3	rs80278967	-0.14	A	G	7.63	2.63027e-21	0.0147734
ROBO1	rs11121245	0.07	C	T	44.5	3.0903e-18	0.0080385
ENO1	rs11544513	-0.33	T	G	0.52	3.98107e-10	0.0527598
CA6	chr1:8942585	-0.07	!	GTGGGCCTTGTCG	46.95	7.07946e-17	0.00838756
CA6	rs72641546	-0.32	T	C	1.13	4.89779e-16	0.039438
CA6	rs2274329	-0.79	C	G	11.53	0	0
CA6	rs17032907	0.09	T	C	14.88	1.12202e-13	0.0121201
CA6	chr1:8952663	0.35	!	G	1.24	3.01995e-23	0.0352395
CA6	rs2274333	0.24	G	A	34.74	1.02329e-133	0.00975271
CA6	rs114157194	-1.08	T	C	0.66	8.91251e-100	0.0509356
CA6	rs112818450	-0.5	A	G	2.8	1.51356e-22	0.0511767
CA6	chr1:8974362	-0.2	!	G	41.75	2.45471e-17	0.0236129
CA6	rs3765963	0.58	G	A	43.13	0	0
CSF1R	rs79412885	-0.14	A	G	8.83	6.30957e-22	0.0145464
H6PD	rs11121349	-0.46	C	G	42.11	0	0
H6PD	rs75213162	-0.28	T	C	1.21	2.88403e-11	0.0420902
H6PD	rs1060499862,rs139855605	-0.37	C	CCCCAGGCA	15.79	5.24807e-187	0.012686
H6PD	rs34603401	0.51	C	A	12.46	0	0
H6PD	rs200495395	-0.83	A	G	0.11	1.7378e-12	0.117663
H6PD	rs747430471	-1.48	C	T	0.22	3.01995e-62	0.0888882
H6PD	rs202128149	-1.7	A	G	0.22	8.70964e-77	0.0916617
H6PD	rs142131644	-0.84	A	G	0.13	6.0256e-16	0.103847
H6PD	rs370332134	-1.6	T	G	0.12	7.24436e-43	0.11658
H6PD	rs770860917	0.43	T	C	0.36	1.1749e-11	0.0633913
H6PD	rs9435171	-0.09	C	T	12.05	3.46737e-10	0.0143397
CLSTN1	rs150943878	2.36	T	C	0.85	0	0
CLSTN1	rs114513597	-0.48	A	G	2.15	6.91831e-68	0.0275702
CLSTN1	rs137867888	0.19	C	G	1.96	2.23872e-11	0.0284025
RBP7	rs1220424	-0.13	T	A	21.92	5.62341e-42	0.00957633
RBP7	rs35232720	-0.14	T	C	4.46	9.77237e-12	0.0205586
LZIC	rs4265433	-0.17	A	G	2.24	2.63027e-10	0.0269024
PGD	chr1:10405390	-0.23	CAAAAAATACACACACACACACACACACACACAC	!	2.51	4.0738e-19	0.0257416
PEX14	rs33999128,rs56383935	-0.05	A	AATTC	49.2	1.77828e-10	0.00783778
RBP7	chr1:10669048	-0.52	!	C	0.44	5.24807e-18	0.0601306
MBL2	rs2261695	-0.12	C	T	17.54	4.7863e-41	0.00894366
KAAG1	rs6695096	0.23	C	T	16.37	8.31764e-21	0.0245844
KAAG1	rs61535446	-0.24	A	G	18.18	1.8197e-121	0.0102405
KAAG1	rs185527946	-0.44	A	G	0.94	2.13796e-27	0.0405768
KAAG1	rs41307788	-1.22	T	C	1.33	9.77237e-261	0.0353682
FCN2	rs72550870	-0.31	C	T	5.14	2.13796e-59	0.0190738
KAAG1	rs72550870	-1.21	C	T	5.14	0	0
FCN2	rs72550870	-0.12	C	T	5.14	3.71535e-10	0.0191524
FCN3	rs72550870	-0.3	C	T	5.14	1.34896e-63	0.0178199
NPPB	rs114941496	0.25	A	G	5.57	1.69824e-41	0.0185269
NPPA	rs145488887	0.13	C	T	4.61	4.16869e-12	0.0187554
FOLR2	rs1801133	-0.07	A	G	34.37	2.18776e-14	0.0091634
SLAMF1	rs1801133	0.08	A	G	34.37	4.46684e-21	0.00849164
NPPB	rs41300100	0.22	G	C	2.2	2.18776e-10	0.0346591
NPPB	rs35640285	-0.63	A	C	0.26	8.12831e-14	0.0843574
NPPB	rs198389	0.09	G	A	39.97	2.18776e-29	0.00799643
NPPB	rs198389	0.26	G	A	39.97	5.7544e-216	0.00828904
NT5E	rs77562907	-0.18	A	G	2.59	4.7863e-12	0.0260425
ANGPT2	rs61776478	0.16	T	C	2.72	3.23594e-10	0.0254492
ATP1B2	rs61776478	-0.16	T	C	2.72	1.07152e-09	0.0262365
GNPTG	rs72641004	-0.09	G	C	17.04	5.37032e-16	0.0111073
SPG20	rs11121845	0.05	T	C	44.94	7.07946e-10	0.00811122
ELK3	rs3766744	-0.09	A	G	45.44	1.94984e-26	0.00845897
ASAH1	rs3766744	-0.08	A	G	45.44	4.89779e-26	0.00758048
IL17RB	rs3766744	-0.08	A	G	45.44	1.77828e-24	0.00783502
WFDC3	rs3766744	-0.09	A	G	45.44	4.46684e-27	0.00835186
LONP1	rs3766744	-0.09	A	G	45.44	5.49541e-27	0.00836668
PLBD1	rs1474868	-0.05	T	C	45.39	1.20226e-10	0.00776512
TNFRSF1B	rs590314	-0.06	A	G	37.23	9.77237e-11	0.00927295
TNFRSF1B	rs2301258	-0.3	T	C	3.4	4.89779e-39	0.0229536
TNFRSF1B	rs2301258	-0.45	T	C	3.4	5.49541e-86	0.0228978
TNFRSF1B	rs500734	-0.1	A	T	22.77	3.23594e-23	0.0100754
CELA2A	rs78880003	-0.2	T	C	6.11	5.62341e-31	0.0172811
CELA2A	rs553521523	-0.34	A	AAAAC	0.94	2.69153e-13	0.046518
EPHA2	rs34192549	0.27	T	C	1.18	2.23872e-13	0.0368163
EPHA2	rs779038614	2.53	T	C	0.29	1.07152e-224	0.0790612
EPHA2	rs147352564	-1.72	A	G	0.4	1.47911e-166	0.0625313
HSPA9	rs28629977	-0.05	G	C	43.18	1.07152e-09	0.00819891
FOLH1	rs28629977	-0.05	G	C	43.18	1.07152e-10	0.00774413
HMGCS2	rs11588341	-0.05	A	G	42.9	1.69824e-09	0.00829969
OTC	rs7519043	-0.08	C	T	43.22	1.86209e-19	0.0088681
ALDH2	rs7519043	-0.06	C	T	43.22	3.31131e-12	0.00861594
EPHA2	rs36086195	0.14	C	T	43	1.28825e-62	0.00838272
FAM151A	rs36086195	-0.06	C	T	43	1.1749e-13	0.00808671
EPHA4	chr1:16185392	0.07	TTTTTTCTTTTTTTCTT	!	39.04	1e-16	0.00842888
MFAP2	rs2235933	-0.11	T	C	24.15	9.54993e-17	0.0132367
MFAP2	rs9435730	-0.21	G	A	17.19	2.34423e-14	0.0275223
MFAP2	rs9435732	-0.14	T	C	23.55	6.45654e-28	0.0127824
MFAP2	rs4920605	-0.29	!	TGCCCAGCCTAT	40.77	1.14815e-276	0.00815961
MFAP2	rs4920605	-0.25	!	TGCCCAGCCTAT	40.77	7.94328e-200	0.00828914
AKR7A3	rs375524622	-1.3	A	G	0.06	2.29087e-15	0.164048
AKR7A2	rs187383227	0.95	C	A	0.15	4.16869e-24	0.0938033
AKR7A2	rs116747512	0.36	T	C	1.12	3.46737e-20	0.0391159
AKR7A3	rs12094043	-0.23	G	A	34.68	3.46737e-161	0.00850165
AKR7A3	chr1:19266322	-0.2	TTTGTT	!	21.54	9.33254e-85	0.010252
AKR7A3	rs12122673	0.21	T	A	9.53	3.46737e-13	0.0288665
AKR7A3	rs140933903	-0.67	T	C	0.24	1.41254e-14	0.0870671
AKR7A3	rs2231198	-0.16	T	C	37.33	1.41254e-55	0.0101883
AKR7A3	rs145878095	-1.18	T	C	0.84	3.46737e-161	0.0436172
AKR7A3	rs142519756	-0.3	T	C	7.09	6.16595e-43	0.0218402
AKR7A2	rs2227295	-0.14	A	G	23.97	1.99526e-48	0.00957377
AKR7A2	rs6143148	0.09	TTGGGAGCCGGGGGCCCCGGGGGCCCC	!	13.44	6.30957e-12	0.0130957
AKR7A2	chr1:19322891	0.08	TTT	!	43.44	3.23594e-13	0.0109827
AKR7A2	rs61766662	-0.15	C	T	32.41	1.8197e-68	0.00857811
AKR7A3	chr1:19346996	0.06	!	ATTTTTATTTTTA	26.64	2.75423e-11	0.00901016
BMP6	rs12751502	-0.08	T	C	22.25	4.67735e-17	0.00953001
NBL1	rs4911994	0.05	C	A	36.81	1.41254e-10	0.0077948
BMP7	rs4911994	0.07	C	A	36.81	2.34423e-16	0.00853344
BMP6	rs1894254	-0.06	T	A	45.24	1.44544e-13	0.00811679
CAPZA1	rs75567590	0.65	A	G	0.14	3.63078e-10	0.103683
PLA2G2A	rs12117897	0.53	T	C	0.82	1.1749e-32	0.0445355
PLA2G2A	rs3767221	-0.13	C	A	42.43	6.91831e-48	0.00894183
PLA2G2A	rs11573162	-0.62	A	G	0.28	3.16228e-17	0.0734562
PLA2G2A	rs562663581	-0.22	ACACACACACACACACACACACACACACAACC	!	2.81	5.7544e-19	0.0247283
PLA2G2A	rs11573156	0.77	C	G	25.61	0	0
PLA2G2A	rs71010531	0.09	CA	!	23.33	1.99526e-15	0.0113327
DDOST	rs818194	-0.06	A	T	22.68	3.98107e-11	0.00908433
DDOST	rs145940009	-1.01	A	G	0.49	1.62181e-73	0.0556868
SEC13	rs10799692	0.05	C	T	48.31	5.62341e-10	0.00806368
F5	chr1:21449458	-0.05	C	!	43.39	1.28825e-10	0.0077778
CD3E	chr1:21449458	-0.06	C	!	43.39	2.18776e-13	0.00817796
COX6C	chr1:21449458	-0.06	C	!	43.39	3.01995e-13	0.0082265
SLC22A16	rs34361598,rs59387219,rs71673877	-0.06	C	!	49.85	7.4131e-13	0.00836634
TOR1AIP1	rs3820296	-0.06	C	T	49.91	8.91251e-15	0.00773806
SIGLEC12	rs1106357	-0.05	T	C	40.25	4.0738e-10	0.0079985
SPP1	rs12132412	-0.05	G	A	34.94	1.04713e-09	0.00819396
VTN	rs12132412	-0.08	G	A	34.94	3.71535e-28	0.00727105
WNT3A	rs12132412	-0.07	G	A	34.94	5.01187e-17	0.00834683
PSMA5	rs12132412	-0.07	G	A	34.94	4.36516e-15	0.00892405
IDS	rs12132412	-0.05	G	A	34.94	1.51356e-10	0.00780762
LMAN2	rs12132412	-0.07	G	A	34.94	6.91831e-16	0.008672
CDH7	rs12132412	-0.06	G	A	34.94	2.69153e-13	0.00820907
RUFY1	rs1697422	-0.05	C	T	48.92	1.62181e-09	0.00828945
SLC35G2	rs1697422	-0.05	C	T	48.92	2.95121e-11	0.00751994
NDUFB11	rs1697422	-0.05	C	T	48.92	6.91831e-10	0.00810643
IQCF1	rs1697422	-0.05	C	T	48.92	1.1749e-10	0.00776091
DNAJC4	rs1697422	-0.05	C	T	48.92	4.0738e-10	0.0079985
CPA2	rs1697422	-0.05	C	T	48.92	6.45654e-10	0.00809211
MBD1	chr1:21496206	-0.06	GTGTGTGTGTGTAT	!	43.21	5.01187e-12	0.00868905
PCDHGC3	chr1:21496206	-0.06	GTGTGTGTGTGTAT	!	43.21	3.38844e-14	0.00791291
HSPG2	rs1022705731	2.01	A	G	0.02	9.54993e-13	0.281637
TINAGL1	rs547464150	0.32	A	G	0.81	1.69824e-11	0.0475493
HSPG2	rs767467512	-1.76	T	C	0.01	8.12831e-10	0.286533
HSPG2	rs55656321	0.89	G	T	0.38	1.62181e-43	0.064341
HSPG2	rs143015575	-1.92	A	C	0.04	7.76247e-22	0.199937
HSPG2	rs747700100	-1.59	C	T	0.03	1.69824e-10	0.248966
HSPG2	chr1:21831014	2.58	T	C	0.02	3.89045e-16	0.316878
HSPG2	rs112062179	0.56	T	C	0.87	5.24807e-31	0.0483622
HSPG2	rs2229475	0.51	T	C	6.06	2.29087e-191	0.0172836
HSPG2	rs2229474	0.24	A	G	1.21	3.71535e-10	0.0383048
TINAGL1	rs2229474	0.67	A	G	1.21	9.33254e-69	0.0382324
VWA1	rs2229474	0.24	A	G	1.21	1.62181e-11	0.0356265
TINAGL1	rs12754971	0.15	G	A	6.07	2.45471e-17	0.0177096
VWA1	rs28546127	-0.28	T	C	2.22	1.34896e-25	0.0267742
HSPG2	chr1:21875387	-0.11	!	C	11.02	1.1749e-17	0.0128574
TINAGL1	rs768848867	0.13	ACGGTGGCCCATGCCTGTAATCCCAGCATTTCAGGAGGCCATGGCAGGATG	A	11.66	1.02329e-24	0.0126656
CELA2A	rs3820285	0.16	C	G	2.96	3.63078e-10	0.0255219
C1QC	rs12060537	0.12	C	T	11.43	2.23872e-10	0.0189155
C1QC	rs139104615	0.44	T	C	0.89	1.51356e-23	0.043997
C1QC	rs78865058	1.03	A	G	4.34	0	0
PCDHA7	rs2935539	-0.09	T	A	9.74	3.98107e-11	0.0136265
DVL2	rs12058824	-0.1	A	G	9.74	1e-13	0.0134392
C1QC	rs758587918	2.1	T	C	0.02	3.38844e-13	0.288541
C1QC	rs74909167	-0.23	A	G	1.44	2.18776e-12	0.0327544
C1QC	rs15940	-0.17	T	C	22.56	4.89779e-66	0.00990417
C1QC	rs12073436	0.48	T	C	8.27	1.69824e-240	0.0144941
C1QC	rs12065722	-1.04	A	G	7.74	1.58489e-80	0.0547258
C1QC	rs142916975,rs60255495	1.03	C	CCCACCAGATGGACTTCT	29.51	1.69824e-123	0.0435801
C1QC	rs292011	-0.16	C	!	37.45	4.2658e-34	0.0131426
C1QC	rs292004	0.36	G	A	7.52	3.89045e-127	0.0150087
C1QC	chr1:22678038	1.11	!	A	0.66	1.94984e-116	0.0483917
C1QC	rs181844824	1.12	G	A	1.03	8.12831e-174	0.0398482
C1QC	rs294221	0.21	G	A	2.79	5.24807e-13	0.029091
EPHB2	rs2043970	-0.46	GAAGAAGAAGAAGC	!	8.19	1.99526e-210	0.0148589
EPHB2	rs6686906	0.06	A	G	38.1	1.8197e-14	0.00783007
DAPK1	rs2235547	-0.05	C	G	43.97	4.89779e-10	0.00803556
ARFIP2	chr1:23498128	-0.06	T	!	29.71	9.12011e-10	0.00979737
IFNLR1	rs34158476,rs71029520	-0.16	AATGA	!	3.04	2.95121e-11	0.0240638
IFNLR1	rs139958347	-0.44	C	G	4.78	1.41254e-119	0.0189245
CLIC5	chr1:24748019	-0.06	CGTCTCAA	!	25.94	8.51138e-10	0.00977982
GNLY	rs144015106	-0.41	G	A	0.94	1.94984e-24	0.0401897
GNLY	rs1507101	-0.07	G	A	47.19	1.02329e-18	0.00792524
CA10	rs6672420	-0.06	T	A	45.78	3.01995e-12	0.00859994
MFAP2	rs188468174	0.35	T	C	0.84	1.28825e-14	0.0454133
SMEK1	rs188468174	0.43	T	C	0.84	8.91251e-21	0.045998
IL5RA	rs188468174	-0.47	T	C	0.84	2.5704e-23	0.0472452
CD5L	rs188468174	0.67	T	C	0.84	1.20226e-46	0.0467172
SLAMF7	rs188468174	-0.49	T	C	0.84	2.0893e-34	0.0400579
TXNDC15	rs188468174	-0.55	T	C	0.84	8.12831e-33	0.0460972
QPCT	rs188468174	-0.39	T	C	0.84	1.20226e-16	0.047085
ADM2	rs188468174	0.3	T	C	0.84	3.63078e-11	0.0453281
IL22RA2	rs6600249	0.11	C	T	47.27	1.1749e-40	0.00823933
IL22RA2	rs183399512	0.38	C	G	0.5	5.24807e-11	0.057894
IL22RA2	rs71652350	0.08	C	G	12.51	3.16228e-11	0.0120504
TMEM2	rs55794721	0.16	A	G	36.24	1.54882e-80	0.00841881
ICAM4	rs72660908	-0.52	G	C	36.26	0	0
ICAM4	rs28496575	0.13	T	C	16.45	4.67735e-21	0.013806
PCYOX1	rs190056379	-0.05	C	T	48.73	1.34896e-09	0.00824885
ADGRF5	chr1:25328536	-0.09	C	T	36.25	1.62181e-27	0.00828052
TFRC	rs113026442	0.05	GTGCCAGTTTTTTTTTTG	!	36.28	1.09648e-09	0.00820386
TMEM2	chr1:25367633	-0.08	!	AGAG	30.18	3.98107e-14	0.0105798
ICAM4	chr1:25393610	-0.26	G	!	42.14	1e-129	0.0107292
ICAM4	rs61777615	-0.16	A	G	44.26	1.94984e-18	0.0182645
ICAM4	rs28594470	0.48	G	!	0.75	1.7378e-23	0.0480625
RRM1	rs28594470	-0.05	T	!	44.17	8.12831e-11	0.00769443
ICAM4	rs115340137	-0.29	C	T	1.73	5.88844e-20	0.0317066
LDLRAP1	rs75446219	0.27	T	C	3.21	4.7863e-29	0.0241378
LDLRAP1	rs61776821	0.08	A	G	49.39	1.90546e-19	0.00887058
MAN1C1	rs2982316	0.07	A	G	21.36	2.5704e-12	0.0100008
ASAH2	rs12032634	0.06	!	ATCA	45.44	5.37032e-14	0.00797598
MAN1C1	rs11247595	0.19	T	C	45.47	2.75423e-117	0.00825268
MAN1C1	rs3738454	0.28	A	T	2.97	8.31764e-31	0.024264
MAN1C1	rs1200486051	-2.46	AAGACATGTACAGT	!	0.01	1.58489e-09	0.40759
MAN1C1	rs116631146	-0.19	A	G	12.08	9.77237e-48	0.0130901
SH3BGRL3	rs138431171	0.07	GA	G	29.87	1.51356e-14	0.00910702
SH3BGRL3	chr1:26293857	-0.46	GATTGCCTTTTTTT	!	8.83	2.13796e-229	0.0142253
RPS6KA6	rs3811463	-0.05	T	C	45.05	1.44544e-11	0.00740381
RPS6KA1	rs11589734	-0.1	G	A	45.19	4.2658e-54	0.00645715
GPN1	rs3170660	-0.2	T	C	41.4	4.16869e-133	0.00814614
TNFRSF11B	chr1:26905154	-0.28	ATTATTATTATTT	!	1.31	6.60693e-16	0.0346639
SLITRK3	rs79598313	0.24	T	C	1.34	1.41254e-11	0.0355207
TESC	rs71638510	-0.06	A	G	27.67	5.12861e-11	0.00913638
FCN3	chr1:27369373	-2.14	G	A	0.02	2.95121e-10	0.339611
KAAG1	rs532781899	-0.55	A	AG	1.35	1.58489e-63	0.0326883
CFD	rs532781899	-0.23	A	AG	1.35	2.69153e-11	0.0345214
COLEC11	rs532781899	0.25	A	AG	1.35	3.31131e-12	0.0358998
FCN3	rs532781899	-1.72	A	AG	1.35	0	0
NPTX1	rs532781899	-0.28	A	AG	1.35	6.60693e-16	0.0346639
KAAG1	rs146535239	-0.83	A	G	0.09	1.54882e-13	0.112422
FCN3	rs146535239	-1.68	A	G	0.09	8.51138e-49	0.114432
FCN3	rs141300199	-1.33	T	C	0.22	1.62181e-63	0.0790527
FCN3	chr1:27374877	-1.59	T	G	0.02	1.31826e-11	0.234977
FCN3	rs734725	-0.29	GGGGCGTGGCCAT	!	7.1	3.80189e-66	0.0168809
FGR	rs72655019	-0.08	C	G	14.79	2.69153e-13	0.0109454
FGR	rs34806307	0.18	T	C	8.03	2.34423e-34	0.0147264
NRXN1	rs6658795	3.05	T	C	0.01	1.47911e-09	0.504414
FGR	rs3737801	-0.27	G	C	6.73	9.77237e-62	0.016285
EPB41	rs204074	-0.1	C	T	11.35	5.62341e-15	0.0128006
PTPRU	rs191583138	-0.31	C	G	2.41	4.46684e-32	0.0262965
PTPRU	chr1:29236526	0.08	!	CCGCTCCGCGCCGCGCCGCTCC	49.76	1.09648e-19	0.00881161
PTPRU	rs191353794	-1.2	A	G	0.24	1.8197e-42	0.0878634
PTPRU	rs3835409,rs67244862	-0.14	GTGGCTCAGCCCAGCCCAGCCC	!	29.49	1.44544e-53	0.00908617
PTPRU	rs67827535	0.14	T	C	5.55	8.70964e-15	0.0180487
PTPRU	rs2377362	0.07	T	G	24.79	2.75423e-13	0.0095813
LRRTM2	rs6664906	-0.1	C	T	47.03	2.39883e-32	0.00844531
TINAGL1	rs3008406	0.08	G	A	47.5	1.34896e-12	0.0112848
TINAGL1	chr1:31576525	-0.28	!	GTCCGGCGGTCG	1.08	4.57088e-11	0.0425255
TINAGL1	rs375157751,rs72549909	-0.07	C	!	20.26	3.23594e-11	0.0105495
TINAGL1	rs945214	0.11	!	G	45.55	1.23027e-37	0.00857882
TINAGL1	rs773940511	-2.6	AGT	!	0.02	2.13796e-16	0.31653
PTP4A2	rs147197357	-0.38	G	A	0.66	8.51138e-15	0.0489708
KPNA6	rs140904849	0.18	T	C	2.79	8.70964e-14	0.0241315
HDAC2	rs72668523	0.27	T	C	1.64	7.4131e-18	0.031365
YARS	rs748322977	-0.77	G	A	0.13	2.34423e-13	0.105083
RSPO1	chr1:34676158	-1.05	!	ATTAAG	0.05	1.41254e-09	0.173438
ADPRHL2	rs766063732	-1.36	C	A	0.56	5.49541e-142	0.053608
LTF	rs3917932	0.05	C	G	43.14	5.01187e-10	0.00804022
LCN2	rs3917932	0.07	C	G	43.14	5.24807e-16	0.00863599
RETN	rs3917932	0.05	C	G	43.14	1.14815e-09	0.00821379
SELL	rs3917932	0.05	C	G	43.14	9.77237e-10	0.00817918
RSPO1	rs114191397	-0.26	T	C	3.7	4.36516e-36	0.0207294
RSPO1	rs139353088,rs199547421	-0.07	!	GGTGTGTGT	46.89	1.8197e-15	0.00880165
RSPO1	rs185277562	-0.26	T	C	1.41	1.99526e-14	0.0339828
RSPO1	rs766667218	-1.68	A	AC	0.05	7.4131e-17	0.201433
RSPO1	rs36043533	0.44	G	T	4.14	1.54882e-102	0.0204649
EPHA10	rs12074120	0.08	G	T	27.25	1.12202e-18	0.009068
INPP5B	rs12751325	0.08	C	T	26.49	1.62181e-13	0.0108449
INPP5B	rs139477416	-0.3	G	C	12.53	1.94984e-134	0.0121577
INPP5B	rs28477803	0.1	C	T	26.89	4.7863e-25	0.00967386
SPINT1	rs77535381	0.18	C	T	9.18	4.0738e-32	0.0152589
SPINT1	rs1925680	0.15	T	G	3.36	4.57088e-11	0.0227815
SPINT1	rs9438975	-0.4	A	G	43.97	0	0
SPINT1	rs1442074626	-0.08	AATACATAC	!	22.47	1.02329e-16	0.00963617
SPINT1	rs6600282	0.12	G	C	4.72	1.77828e-10	0.0188107
OAZ1	chr1:39044526	-0.07	!	AAAA	17.42	2.63027e-10	0.0110775
PPIE	rs7520588	-0.29	A	T	42.63	7.58578e-269	0.00827838
PPIE	rs804252	0.16	T	C	27.25	7.58578e-51	0.0106682
PPIE	chr1:39876532	-0.22	ATATCTATCTATCTATCTATCTATCTATCTATCTATC	!	1.68	3.23594e-11	0.0331554
PPT1	rs4660386	0.16	T	C	29.95	1.04713e-71	0.00893525
PPT1	rs6669268	-0.29	T	G	34.75	1.41254e-50	0.0193896
GUCA2B	chr1:42157564	0.17	CC	ACA	9.03	2.51189e-35	0.0137062
GUCA2B	chr1:42164765	0.42	!	CGGGACTTTT	1.26	7.07946e-34	0.0346169
PPCS	rs2152315	-0.1	G	A	35.8	5.24807e-34	0.00822553
PPIH	chr1:42766014	0.16	CCCACCCCCACACACACAG	!	2.34	8.12831e-10	0.0260484
PPIH	rs187613485	-1.39	G	C	0.15	1.14815e-44	0.099132
PPCS	rs546664466	-0.56	A	AT	0.28	3.16228e-15	0.071027
TIE1	rs7549876	-0.18	T	G	39.98	1.65959e-114	0.00791431
TIE1	rs769027877	2.21	A	G	0.38	6.60693e-237	0.0672416
TIE1	rs748249225	-2.25	C	T	0.11	7.07946e-70	0.127331
TIE1	rs758194663	-1.73	T	C	0.04	2.18776e-13	0.235798
TIE1	rs56302794	-1.41	A	G	0.03	1.62181e-09	0.233763
TIE1	rs368906999	-2.05	ACG	!	0.03	6.16595e-22	0.212949
TIE1	rs761296237	-2.38	T	C	0.02	4.36516e-19	0.266598
PTPRD	rs6695915	-0.1	G	A	7.39	7.4131e-10	0.0162416
TIE1	rs771740509	1.14	G	A	0.17	2.34423e-34	0.0932672
FGFR1	rs3838467	0.06	!	AGGGGGGGT	35.71	1.62181e-11	0.00890662
TNFSF8	rs37454	0.07	AA	!	30.29	2.0893e-14	0.0091563
B4GALT2	rs3762423	-0.55	C	T	3.04	1.7378e-127	0.022898
B4GALT2	rs2993619	-0.09	T	C	8.54	1.54882e-10	0.0140614
B4GALT2	rs753720865	-1.09	T	C	0.08	4.0738e-14	0.144206
B4GALT2	rs79401056	-0.13	C	G	4.7	8.12831e-12	0.0190162
UROD	rs12749939	-0.27	T	C	28.79	1.44544e-216	0.0085958
AKR1A1	chr1:45479773	-0.44	!	TAGATT	0.54	8.31764e-17	0.0528425
PRDX1	rs12047498	0.1	T	C	22.58	6.91831e-26	0.00950486
PRDX1	rs12123350	-0.11	G	C	10.12	1.41254e-16	0.0133113
PRDX1	chr1:45514595	-1.38	!	GATCTGCCGAAGAATACCCTT	0.43	3.89045e-116	0.0602417
AKR1A1	rs487174	-0.16	A	G	10.11	7.07946e-32	0.0136173
AKR1A1	rs571480443	-0.74	G	C	0.68	1.41254e-52	0.0484928
AKR1A1	rs754661516	-0.78	G	GC	0.94	7.24436e-53	0.0509687
AKR1A1	rs2229540	-0.92	G	A	6.46	0	0
PRDX1	rs61783196	-0.12	T	C	6.54	3.89045e-13	0.0165305
AKR1A1	rs41313270	-1.41	G	C	0.77	5.37032e-119	0.0607945
AKR1A1	rs187341059	-0.87	T	C	2.68	5.7544e-276	0.0245101
CMPK1	rs35687416	-0.17	T	G	6.49	1.41254e-25	0.0162625
CMPK1	rs2406102	-0.06	G	T	16.65	9.33254e-10	0.00980324
CA10	rs10637212	-0.11	ACTATATATATATA	!	6	8.91251e-10	0.0179511
ITIH5	rs10789510	0.09	A	G	19.28	1.86209e-15	0.0113205
CADM1	chr1:47495501	-0.08	AT	!	19.51	6.76083e-15	0.0102711
LINGO1	chr1:47495501	-0.08	AT	!	19.51	5.01187e-14	0.0106219
SPOCK2	rs10157710	-0.12	C	T	19.51	3.46737e-28	0.0109004
ROR1	rs10158500	-0.08	!	CC	19.53	2.13796e-13	0.0108994
LRP8	chr1:49372605	-0.38	CTTTCTCTTTCTTTCTTTCTTTCTTTCTTTCTTTCTTTCTTTCTTTCTTTCTTTCTTTCTCTTTCTTTCTCTT	!	0.64	1.14815e-13	0.0511948
CTRB2	rs35004807	0.05	TGTAA	T	29.3	1.8197e-09	0.00831513
PNLIPRP1	rs35311109	0.06	TGCTTTTTAAAAAAAAAAAAA	!	31.08	2.04174e-12	0.0085329
TXNDC12	rs142834436,rs777117157	-0.17	C	!	8.89	2.34423e-34	0.0139083
GPX7	rs55662325	-0.47	A	G	0.29	5.88844e-12	0.0682909
GPX7	rs3753754	0.16	C	T	41.77	9.54993e-66	0.0093427
GPX7	rs11205979	0.71	T	C	13.49	0	0
ISG15	rs835608	-0.06	A	T	44.48	1.65959e-12	0.00849804
ACAA1	chr1:52927236	-0.06	A	!	34.3	7.94328e-11	0.0092284
TST	rs7541215	-0.51	G	A	2.81	7.07946e-35	0.0413965
TST	chr1:53052451	0.42	!	ATT	3.58	1.77828e-126	0.0175565
TST	rs12565708	0.1	T	C	11.68	7.4131e-18	0.0116167
TST	rs41313375	-0.36	G	C	2.11	1.69824e-58	0.0223254
TST	rs138793768	-0.97	T	C	0.13	8.12831e-27	0.0904782
TST	rs1288403	-0.11	A	C	13.73	3.89045e-18	0.01267
TST	rs3820201	-0.12	G	A	39.12	6.60693e-59	0.00741502
TST	rs61768148	-0.24	T	G	17.36	3.80189e-184	0.00829316
TST	rs71654985	0.14	A	G	9.47	4.2658e-38	0.0108492
TST	rs4926957	0.11	G	A	30.29	5.12861e-46	0.00772439
LRP8	rs6677126	0.08	C	T	30.73	2.13796e-13	0.0108994
LOXL3	rs5174	-0.07	T	C	43.47	2.5704e-17	0.00826974
SEPW1	rs5174	-0.22	T	C	43.47	5.24807e-166	0.00801159
LRP8	rs201950519	-2.25	C	T	0.02	2.88403e-10	0.356866
LRP8	rs398049291,rs66785070	0.18	G	GA	45.43	2.45471e-101	0.00842238
SEPW1	rs6691468	0.12	G	C	14.18	7.4131e-25	0.011656
LRP8	chr1:53327839	-0.06	!	TGCAGCAGCAGCAGCA	32.8	2.75423e-11	0.00901016
LRP8	rs4926972	0.36	CGCAGCAGCAGCAGCA	!	32.22	4.57088e-11	0.0546757
LRP8	chr1:53347410	0.14	CGCCCGGCTAATTTTTTTTG	!	13.08	3.23594e-30	0.0122567
MLN	rs7516442	0.05	T	C	39.39	5.7544e-11	0.00763361
EGFL6	rs1156509098	0.24	A	G	1.18	6.45654e-10	0.0388421
NOG	chr1:54381031	-0.1	!	AGGAG	7.71	1.34896e-10	0.0155726
EGFL6	chr1:54383071	0.1	!	GAAAGAAAAG	7.47	2.45471e-10	0.0157983
FAM151A	rs300266	0.1	G	A	49.83	8.31764e-31	0.00866571
FAM151A	rs373739034	-0.71	ACCAGC	!	3.02	4.36516e-184	0.024538
FAM151A	rs528749251	-0.89	T	TCTC	0.39	1.54882e-44	0.0635694
FAM151A	rs7545297	0.32	A	G	32.61	4.16869e-267	0.00916471
SLC5A8	rs11591147	-0.3	T	G	1.21	1.23027e-13	0.0404668
CRIP1	rs11591147	-0.32	T	G	1.21	4.46684e-16	0.0393837
APOB	rs11591147	-0.25	T	G	1.21	3.31131e-10	0.039787
PLA2G7	rs11591147	-0.34	T	G	1.21	9.77237e-18	0.0396428
PCSK9	rs11591147	-0.89	T	G	1.21	3.98107e-117	0.0386841
PCSK9	rs58255540	-0.21	G	A	2.36	3.01995e-11	0.0315999
PCSK9	rs553682442	-0.5	C	G	0.72	1.34896e-25	0.047811
PCSK9	rs472495	-0.14	G	T	35.73	3.63078e-61	0.00848452
PCSK9	chr1:55056870	0.17	!	CGCGCGCGCGCGTTGGGG	3.23	6.0256e-14	0.0226439
PCSK9	rs505151	0.15	G	A	5.17	8.91251e-13	0.0209898
PCSK9	chr1:55176001	-2.07	!	ATACTGTCTT	0.04	2.5704e-15	0.261688
PCSK9	rs768190892	-1.59	T	G	0.04	6.60693e-16	0.196841
CLGN	rs147723045	-0.56	T	C	0.25	1.07152e-11	0.0823947
C8G	rs7520006	-0.1	A	G	20.66	1.44544e-25	0.0095682
CLGN	rs607422	0.08	T	C	49.72	1.31826e-18	0.0090866
KISS1	rs607422	0.08	T	C	49.72	1.20226e-23	0.00798128
CLGN	rs143908758	0.93	A	G	0.52	1.28825e-61	0.056149
HLA-DRB3	rs143908758	0.4	A	G	0.52	6.30957e-12	0.0582032
SEMG1	rs143908758	1.29	A	G	0.52	1.02329e-119	0.0554502
KISS1	rs143908758	0.67	A	G	0.52	9.12011e-37	0.0528973
GREM2	rs682479	0.07	A	C	29.84	2.75423e-13	0.0095813
SUMF1	rs682479	0.14	A	C	29.84	2.39883e-51	0.00928747
KISS1	rs682479	0.31	A	C	29.84	0	0
FCER1A	rs687628	0.06	A	G	29.7	9.12011e-11	0.00925803
PDCD6	rs607268	-0.1	C	T	33.89	1.20226e-29	0.00884355
GNLY	rs607268	0.06	C	T	33.89	2.75423e-14	0.00788501
SEMG1	rs17300936	0.18	T	C	18.27	7.94328e-64	0.0106721
CLGN	rs713452	0.43	C	T	29.84	0	0
KLRB1	rs713452	0.07	C	T	29.84	5.01187e-16	0.00863003
C8G	rs713452	0.36	C	T	29.84	0	0
NXPH1	rs587255	0.1	G	A	31.02	7.24436e-33	0.00837458
C14orf93	rs587255	0.24	G	A	31.02	1.8197e-165	0.00875435
C8G	rs5774311	-0.15	ACACACACACACACATGCACACACACAC	!	2.85	1.34896e-09	0.0247465
SEMG1	rs142870813	-0.38	A	G	0.48	1.90546e-10	0.0596661
2024-09-10	rs684216	0.18	G	C	31.03	1.34896e-95	0.00867662
WISP1	rs684216	0.22	G	C	31.03	5.49541e-138	0.0087985
HLA-DRB3	rs684216	0.24	G	C	31.03	2.81838e-167	0.00870627
SEMG1	rs684216	0.63	G	C	31.03	0	0
WFDC8	rs622904	0.07	T	A	31.03	3.98107e-17	0.00832001
SEMG1	rs139498867	-0.35	A	C	2	1.07152e-22	0.0356961
TEX29	rs139498867	0.51	A	C	2	5.12861e-68	0.0292646
BTG2	rs139498867	0.19	A	C	2	1.94984e-10	0.0298496
UPK3BL	rs139498867	0.23	A	C	2	7.94328e-15	0.0296068
KISS1	rs139498867	0.32	A	C	2	7.58578e-21	0.0341688
WISP1	rs41286852	0.2	A	G	1.58	6.45654e-10	0.0323684
SEMG1	rs41286852	0.22	A	G	1.58	9.54993e-11	0.0339826
KLRC3	rs12085435	0.5	A	G	5.18	5.7544e-163	0.0183794
C18orf32	rs12085435	0.2	A	G	5.18	1.69824e-28	0.0180621
ENTPD6	rs12085435	0.13	A	G	5.18	1.28825e-12	0.0183213
WFDC8	rs41452950	0.27	G	A	5.18	5.12861e-48	0.0185454
TCTN2	rs617283	0.3	T	!	5.17	4.46684e-58	0.0186738
CCNH	rs617283	0.47	T	!	5.17	3.01995e-144	0.0183785
SEMG1	rs150022116	-1.97	A	!	0.03	1.58489e-18	0.224285
CLGN	rs1013579	-0.25	C	T	1.71	3.89045e-16	0.0307053
2024-09-10	rs1013579	-0.33	C	T	1.71	1.09648e-26	0.030861
C8G	rs1013579	-0.77	C	T	1.71	4.57088e-137	0.0308995
WISP1	rs1013579	0.22	C	T	1.71	5.12861e-12	0.031875
C14orf93	rs1013579	-0.29	C	T	1.71	6.30957e-21	0.0309014
SEMG1	rs1013579	-1.11	C	T	1.71	7.58578e-290	0.0305078
KISS1	rs1013579	-0.34	C	T	1.71	7.94328e-32	0.0289607
CLGN	rs12067507	0.81	T	C	5.18	0	0
2024-09-10	rs12067507	0.32	T	C	5.18	4.16869e-70	0.0180788
C8G	rs12067507	0.27	T	C	5.18	1.04713e-49	0.0182155
NXPH1	rs12067507	0.18	T	C	5.18	5.24807e-23	0.0182245
SEMG1	rs12067507	1.12	T	C	5.18	0	0
KISS1	rs12067507	0.64	T	C	5.18	1.44544e-293	0.0174774
SEMG1	rs861361	-0.21	G	A	7.78	4.89779e-41	0.0156534
SEMG1	rs541720920	-0.5	A	G	0.26	2.81838e-10	0.0792587
CLGN	rs150313161	-0.25	C	T	1.13	7.94328e-11	0.0384517
SEMG1	rs150313161	-0.33	C	T	1.13	4.46684e-19	0.0369758
CLGN	rs139781264	-0.07	A	AG	20.42	2.04174e-11	0.0104431
C8G	rs139781264	-0.08	A	AG	20.42	8.51138e-13	0.0111847
SEMG1	rs139781264	-0.2	A	AG	20.42	2.13796e-75	0.0108852
KISS1	rs139781264	-0.07	A	AG	20.42	7.94328e-13	0.00977363
WISP1	rs12092641	-0.13	C	T	5.13	1.31826e-12	0.0183295
CLGN	rs71497597	0.12	TGGTGGGGGGCAGGGA	!	29.06	7.58578e-37	0.00946336
CLGN	rs56761445	-0.14	GAGAGAGAGAGAGAGTGTGTGTGTGTGTGTGTGTGTGTGTGTGTGTG	!	4.28	6.45654e-12	0.0203808
C14orf93	rs2480413	-0.05	C	T	49.83	4.0738e-11	0.00757419
CLGN	rs763749354	-1.02	G	C	0.09	2.5704e-16	0.124513
C8G	rs763749354	-0.79	G	C	0.09	3.46737e-10	0.12587
RFNG	rs763749354	1.28	G	C	0.09	9.33254e-25	0.124599
C8G	rs757531811	-1.27	A	G	0.04	1e-09	0.207876
SEMG1	rs757531811	-1.6	A	G	0.04	1.90546e-15	0.201325
KISS1	rs757531811	-1.52	A	G	0.04	4.46684e-15	0.193851
TGFBR3	rs12733512	0.1	T	C	27.98	2.69153e-29	0.00889938
WNT5A	rs150171344,rs535896053,rs548779665	-0.08	ATATATTTG	!	33.48	5.7544e-19	0.00899212
SLC5A8	rs150171344,rs535896053,rs548779665	-0.06	ATATATTTG	!	33.48	1.1749e-10	0.0093131
KAZALD1	rs150171344,rs535896053,rs548779665	-0.05	ATATATTTG	!	33.48	1.54882e-09	0.00827924
CAMP	chr1:62445632	-0.06	!	GTGTG	35.84	8.31764e-14	0.0080373
NRP1	chr1:62445632	0.09	!	GTGTG	35.84	2.23872e-24	0.00883375
C5orf38	chr1:62445632	-0.06	!	GTGTG	35.84	1.28825e-12	0.00845599
APOC3	chr1:62445632	-0.09	!	GTGTG	35.84	8.31764e-26	0.00856852
CAMP	chr1:62445632	-0.06	!	GTGTG	35.84	1.28825e-12	0.00845599
SLC5A8	rs187971248	-0.48	A	T	0.55	2.45471e-17	0.0566708
APOA5	rs187971248	-0.41	A	T	0.55	2.81838e-14	0.053902
CRIP1	rs187971248	-0.37	A	T	0.55	1.07152e-11	0.0544394
ITM2B	rs187971248	-0.36	A	T	0.55	4.2658e-11	0.0545906
PSD2	rs187971248	-0.34	A	T	0.55	8.12831e-10	0.0553529
NXPH2	rs187971248	-0.33	A	T	0.55	5.49541e-10	0.0531892
CRYZL1	rs397772635,rs5774609	-0.06	!	TA	36.69	5.24807e-12	0.00869729
ANGPTL3	rs149086653	-0.41	G	C	1.41	1.31826e-33	0.0339354
ANGPTL3	rs112068132	-0.44	C	T	0.29	1.77828e-09	0.0731278
C5orf38	rs773045547	-0.37	C	G	0.49	1.04713e-09	0.0606353
APOC3	rs773045547	-0.5	C	G	0.49	1.99526e-18	0.0570935
ANGPTL3	rs773045547	-1.96	C	G	0.49	6.0256e-269	0.0559399
WNT5A	rs773045547	-0.66	C	G	0.49	4.57088e-29	0.0589819
CYP3A4	rs773045547	-0.42	C	G	0.49	5.49541e-13	0.0582326
MFGE8	rs773045547	-0.41	C	G	0.49	7.07946e-13	0.0571198
KAZALD1	rs773045547	-0.46	C	G	0.49	6.76083e-15	0.0590586
KCNMB3	rs773045547	-0.36	C	G	0.49	1.86209e-10	0.0564945
CRYZL1	rs773045547	-0.38	C	G	0.49	4.7863e-11	0.0577733
ANGPTL3	rs10889352	-0.24	C	T	33.77	6.0256e-175	0.00851096
ANGPTL3	chr1:62722000	0.44	!	CA	1.24	8.12831e-36	0.0352191
ANGPTL3	rs560949733	-1.05	T	C	0.25	1.09648e-43	0.0757539
FBXL4	rs532718392	-0.34	T	C	0.54	4.2658e-10	0.0544525
GGT2	rs532718392	-0.34	T	C	0.54	1.58489e-09	0.0563335
PGM1	rs61765292	0.12	G	A	17.96	4.36516e-29	0.0107201
ROR1	rs705513	0.08	C	T	17.33	6.30957e-14	0.0106645
ROR1	rs765306974	-0.41	G	A	0.38	1.07152e-09	0.067231
ROR1	chr1:64121247	0.07	TTCCTTCCTTCCTTCCATC	!	38.28	8.91251e-10	0.0114234
ROR1	rs4110906	0.07	G	C	33.21	1.44544e-14	0.00910004
ROR1	rs200894406	-0.81	A	G	0.09	1.1749e-09	0.133144
ROR1	rs1324353	0.1	A	G	33.18	7.07946e-11	0.0153399
ROR1	rs61765448	-0.3	T	C	17.11	8.91251e-169	0.0108338
ROR1	rs2806542	0.11	G	A	30.4	3.38844e-29	0.00980708
ROR1	rs2762835	-0.14	A	G	23.94	4.36516e-45	0.00993601
ROR1	rs769026524	0.97	C	T	0.18	9.33254e-23	0.0987887
C1QC	rs567910619	-0.2	T	C	2.22	7.94328e-14	0.0267693
LEP	rs745640083	1.83	GT	!	0.05	4.67735e-25	0.176994
LEPR	rs745640083	2.4	GT	!	0.05	5.49541e-79	0.127545
LEPR	rs12402567	-0.1	ATACAAATCAATATTGATTTTTA	!	29.02	2.95121e-35	0.00807086
LEPR	rs6697315	-0.11	C	T	35.35	5.12861e-65	0.00646011
LEPR	rs12069188	0.06	T	G	20.11	1.58489e-10	0.00937944
SAA1	rs72683129	0.12	G	A	13.36	3.89045e-22	0.0124044
LEPR	rs61781309	-1.39	A	G	16.96	0	0
SAA1	rs11208691	-0.13	G	A	39.31	8.51138e-58	0.00811219
SAA2	rs11208691	-0.14	G	A	39.31	1.69824e-64	0.00825601
CRP	rs11208691	-0.11	G	A	39.31	1.58489e-38	0.00847445
SAA2	chr1:65635296	0.12	!	TA	13.33	3.71535e-22	0.0123984
CRP	chr1:65635296	0.09	!	TA	13.33	1.62181e-13	0.0122005
PENK	chr1:65635296	0.09	!	TA	13.33	8.91251e-14	0.0120707
PLA2G2A	rs200241668	-0.08	C	G	39.12	3.31131e-20	0.00868775
CXCL12	rs11208704	-0.06	C	T	25.37	2.81838e-10	0.00951105
ESM1	rs11208704	-0.06	C	T	25.37	2.81838e-10	0.00951105
PCDHGA1	chr1:66162003	-5.61	A	C	0.01	2.04174e-11	0.836938
INSL5	rs11809759	0.06	G	A	45.12	1.54882e-12	0.00848651
FUT10	chr1:67056132	0.12	!	CTCCTGAAAAA	4.98	7.4131e-15	0.0154297
MAP2K6	chr1:67682590	0.06	GTTA	!	23.5	9.54993e-12	0.00880653
CRYZ	rs113280375	2.48	A	G	0.02	1.25893e-09	0.408395
FCGR2A	chr1:70715030	-4.51	!	C	0.01	5.49541e-13	0.625308
NEGR1	rs374560739	-0.49	G	C	0.37	9.33254e-11	0.0756478
NEGR1	rs113371150,rs71586980	-0.13	T	TAGCTATAA	46.03	2.18776e-56	0.00821631
NEGR1	chr1:72246198	-0.12	C	!	46.04	1.90546e-49	0.00811782
CRYZ	rs3819945	0.07	T	A	47.33	1.07152e-14	0.00905508
CRYZ	rs60887187	-0.32	G	A	3.48	5.49541e-62	0.0192606
CRYZ	rs3819946	0.71	C	T	14.56	0	0
CRYZ	rs28796647	0.72	C	G	47.38	0	0
CRYZ	rs59091667	0.17	G	C	6.37	2.5704e-30	0.0148572
CRYZ	chr1:74803287	-0.66	GAGTG	!	1.11	1.99526e-80	0.0347519
ACADM	chr1:75751398	0.23	!	TTATCTCTTTTAAGG	30.18	2.63027e-151	0.00877849
ACADM	rs77931234	-0.56	G	A	0.19	5.62341e-10	0.0903133
ACADM	chr1:75769741	0.07	!	CTTTG	37.99	5.37032e-13	0.00970123
SELPLG	rs17097929	0.08	T	G	19.08	1.31826e-13	0.0108045
SELPLG	rs1251489	-0.19	T	A	18.41	7.4131e-71	0.0106758
PRTN3	rs34354538	0.08	C	T	18.83	2.63027e-14	0.0105051
DNAJB4	rs116101331	-0.45	C	A	2.03	4.0738e-53	0.0293333
DNAJB4	rs6699769	-0.19	G	A	18.48	1.31826e-77	0.0101889
DNAJB4	rs6677890	0.18	T	G	7.04	5.88844e-29	0.0161184
DNAJB4	rs748512426	-1.24	A	G	0.16	1.28825e-37	0.0967336
ERAP1	rs192883265	-2.28	T	C	0.01	7.58578e-13	0.318061
FLRT2	rs3748770	0.14	A	G	25.93	2.23872e-48	0.0095789
PNLIPRP1	rs140379829	0.11	GC	G	7.4	3.71535e-12	0.0158328
BCL10	rs1390357590,rs397860737	0.06	CAA	!	34	9.33254e-12	0.00880225
CR2	rs3835427	0.07	A	AC	27.03	3.23594e-12	0.0100473
LOXL3	chr1:86897003	0.11	!	TA	8.17	5.49541e-14	0.0146285
CST4	rs1970947	-0.06	T	A	35.8	5.88844e-13	0.00832982
CCBL2	rs12729558	-0.29	G	C	49.45	7.24436e-274	0.00820155
CCBL2	rs148773156	-0.95	G	A	0.36	3.98107e-51	0.0631625
GBP1	rs3065858	-0.11	TTTTTTTTTG	!	38.66	1.51356e-43	0.00794941
GBP2	chr1:89042979	-0.1	CTTCTCTCCTTCTCTC	!	19.81	6.16595e-21	0.0106529
GBP1	rs150057659	-1.79	A	C	0.49	1.31826e-208	0.0580749
GBP1	rs576498400	-1.38	T	C	0.05	1.65959e-12	0.195455
GBP1	rs772383580	-1.54	A	G	0.04	1.20226e-14	0.19959
TGFBR3	rs55649112	0.12	T	C	14.97	2.0893e-26	0.0112855
TGFBR3	rs769783512	-1.67	C	T	0.13	2.69153e-50	0.111979
TGFBR3	rs559779258	0.29	A	G	0.83	9.12011e-10	0.0473539
TGFBR3	chr1:91753807	0.05	!	T	34.53	1.44544e-09	0.008264
CD86	rs190801919	-0.19	A	C	2.2	1.51356e-12	0.0268618
CSF1R	rs34856868	-0.15	A	G	3.56	4.67735e-11	0.0227934
TAPBPL	rs77071744	4.94	T	C	0.01	2.39883e-10	0.779997
TGFBR3	rs554532030	-0.35	T	G	0.77	3.98107e-13	0.0482346
IL1R2	rs141094656	-0.19	C	T	2.76	1.86209e-14	0.0248048
RETN	rs141094656	0.2	C	T	2.76	8.51138e-14	0.0268019
LILRA3	rs141094656	0.16	C	T	2.76	2.29087e-10	0.0252348
TPSAB1	rs115340020	-0.29	A	G	3.5	2.13796e-40	0.0217948
TPSB2	rs115427247	-0.23	T	C	3.51	1.58489e-35	0.0184887
SEMA4A	rs150649461	0.27	C	G	2.76	1.54882e-26	0.0253259
IL1RL1	rs12757307	0.07	A	G	9.47	1.58489e-09	0.0115981
MFAP4	rs12757307	0.09	A	G	9.47	3.16228e-10	0.014307
ATF6	rs11164870	0.1	C	G	39.95	5.12861e-30	0.00878564
COLGALT1	rs4847398	0.05	C	T	39.72	2.13796e-10	0.00787267
TIMD4	rs661126	-0.05	!	GTTTTTTTTTTTC	39.73	5.49541e-10	0.00805898
PRSS3	rs111969858	-0.06	GTACCCATACTA	!	35.42	6.76083e-15	0.00770329
GREM1	chr1:93309247	-0.07	TCCCCCCCC	!	35.5	4.7863e-16	0.00862409
GCLM	rs12563495	-0.08	A	G	43.67	1.04713e-25	0.00763226
GCLM	rs1889407	-0.06	G	T	48.49	1.38038e-14	0.00779407
ACOT8	rs10399785	0.07	T	C	49.74	3.71535e-18	0.00805785
DECR2	rs10399785	0.1	T	C	49.74	2.29087e-35	0.00805766
PNLIPRP1	rs9919157	-0.08	C	G	14.07	5.37032e-11	0.0121946
POMC	rs2180234	-0.13	G	A	18.83	6.30957e-34	0.0107064
GZMK	rs6693121	-0.06	A	C	43.23	3.31131e-15	0.00761559
AMY2B	rs763711283	-0.52	A	G	0.33	5.12861e-14	0.0690699
AMY2A	rs1262661756	-0.84	AATAT	!	0.11	2.5704e-11	0.12595
AMY2B	rs749589363	-0.47	AT	A	0.28	8.31764e-11	0.0723662
AMY1A	rs749589363	-0.67	AT	A	0.28	1.7378e-20	0.0722191
AMY2A	rs754783915	-0.78	A	AT	0.08	2.81838e-11	0.117192
AMY1A	chr1:102783201	-1.04	T	C	0.1	4.89779e-17	0.12397
AMY1A	chr1:102902875	0.46	CATAT	!	0.27	3.80189e-10	0.0734595
AMY1A	rs142004246	-0.7	C	T	0.78	5.37032e-55	0.044816
AMY2B	rs114864029	-0.39	A	C	0.82	3.23594e-18	0.0448128
AMY1A	rs553492722	0.46	A	G	0.32	3.0903e-12	0.0659635
AMY2B	rs140942684	-0.35	T	G	0.69	2.81838e-14	0.0460139
AMY1A	rs528807288	-0.94	AAAAGC	!	0.15	1.77828e-21	0.0987681
AMY1A	rs941099488	-0.74	TTTTTT	!	0.57	4.36516e-49	0.05025
AMY1A	rs993741214	-0.92	G	A	0.1	3.0903e-14	0.121141
AMY1A	rs922495056	0.43	T	C	0.46	1.90546e-14	0.0561588
AMY2B	rs963103571	-0.37	A	G	5.04	3.46737e-87	0.0186941
AMY2A	rs963103571	-0.18	A	G	5.04	1.86209e-21	0.0189226
AMY1A	rs963103571	-0.93	A	G	5.04	0	0
AMY1A	rs938898685	0.46	T	C	0.96	5.37032e-32	0.0390721
AMY2B	rs1007336300	-0.49	T	G	0.41	1.47911e-14	0.0637247
AMY1A	rs1007336300	-0.9	T	G	0.41	1.7378e-48	0.0615061
AMY1A	rs970405197	-0.71	T	C	0.94	2.5704e-69	0.0403464
AMY2A	rs7524694	-0.09	C	T	9.78	1.31826e-10	0.0140077
AMY1A	rs142370265	-0.24	T	C	5.91	5.49541e-50	0.0161444
AMY2B	rs1013759617	-0.41	G	!	0.37	3.89045e-10	0.0655124
AMY1A	rs1013759617	-0.87	G	!	0.37	3.23594e-42	0.0638974
AMY2B	rs34636030,rs397711469,rs527515760	0.11	!	TTT	47.07	6.60693e-26	0.010451
AMY1A	rs145855709	0.38	C	T	0.57	1.86209e-13	0.0516421
AMY1A	chr1:103506441	-0.6	!	GATCACAAACTAA	0.42	3.98107e-12	0.0864821
AMY2B	rs116686303	-0.73	C	G	0.75	4.89779e-60	0.0446681
AMY2A	rs116686303	-0.92	C	G	0.75	1e-93	0.0447966
AMY1A	rs375372037	-0.18	TC	!	11.08	4.0738e-21	0.0190866
AMY1A	rs188662994	0.54	T	G	0.31	2.88403e-13	0.0739756
AMY1A	rs150391908	-0.26	G	C	0.75	1.20226e-09	0.0427636
AMY2B	rs77729677	0.74	G	A	4.62	0	0.0193751
AMY2A	rs77729677	0.76	G	A	4.62	0	0
AMY2B	rs369788455	-0.11	GGTTTGTGTGTGTGTGTGTGTG	!	12.59	1.04713e-12	0.0154404
AMY2A	rs369788455	-0.16	GGTTTGTGTGTGTGTGTGTGTG	!	12.59	1.28825e-23	0.0159734
AMY1A	rs12131520	0.39	T	C	0.87	6.91831e-20	0.0427214
AMY1A	rs114922930	-0.93	ATTT	!	2.27	1.86209e-269	0.0265176
AMY2B	rs766633671	-1.12	A	T	0.08	1.41254e-18	0.127325
AMY2B	rs201033360	-0.73	T	TC	5.72	0	0
AMY2A	rs201033360	-0.95	T	TC	5.72	0	0
AMY2B	chr1:103595766	0.24	A	G	2.01	4.36516e-17	0.0285624
AMY1A	chr1:103595766	0.47	A	G	2.01	1.1749e-63	0.0279043
AMY2B	rs911370246	-0.68	G	A	1.15	3.54813e-73	0.0375814
AMY2A	rs911370246	-0.88	G	A	1.15	2.45471e-119	0.0378876
AMY1A	rs775961116	-0.23	C	T	4.6	6.30957e-29	0.020607
AMY1A	rs1337682778	0.18	A	T	6.43	2.34423e-28	0.0162985
AMY1A	rs35297534	0.46	G	A	2.35	5.24807e-76	0.0249327
AMY2B	chr1:103617093	-0.5	!	TT	2.35	9.33254e-82	0.0261071
AMY2A	chr1:103617093	-0.24	!	TT	2.35	4.89779e-21	0.0255011
AMY1A	rs879278915	0.13	A	G	11.45	1.34896e-23	0.0129843
AMY1A	chr1:103631396	-0.79	T	C	0.68	3.38844e-69	0.0449325
AMY2B	rs199618241	0.33	T	C	12.05	5.24807e-144	0.012915
AMY2A	rs199618241	0.17	T	C	12.05	2.63027e-42	0.0124718
AMY1A	rs199618241	0.39	T	C	12.05	9.77237e-212	0.0125584
CST5	rs369000885	-0.08	G	A	16.3	3.80189e-14	0.0105714
AMY2B	rs370981115	0.14	T	C	15.61	6.60693e-27	0.0130354
AMY1A	rs370981115	0.3	T	C	15.61	3.89045e-148	0.0115738
AMY2A	chr1:103668689	0.18	!	AAGATTTGGGGG	5.8	4.67735e-25	0.0174092
AMY2B	rs879853185	-0.43	A	G	3.93	2.51189e-97	0.0205387
AMY2A	rs879853185	-0.2	A	G	3.93	1.23027e-23	0.0199577
AMY1A	chr1:103682950	-0.94	A	G	4.13	0	0
AMY1A	rs373467589	0.23	C	G	1.73	2.5704e-14	0.0301905
AMY1A	rs1211169143	-0.94	A	G	0.08	2.88403e-14	0.123629
AMY2A	chr1:103726896	-0.74	!	TA	0.12	2.0893e-10	0.116451
AMY1A	rs1168537393	-0.8	A	T	0.52	1.58489e-48	0.0546487
AMY2B	rs12751859	0.21	C	T	2.74	1.34896e-17	0.0245918
AMY1A	rs1566154	0.2	G	A	21.76	1.94984e-29	0.0177538
AMY2A	rs186528420	-0.71	T	C	0.27	3.38844e-23	0.0715685
AMY1A	rs76528862	-0.42	C	T	0.42	4.57088e-12	0.0607085
AMY1A	chr1:103896601	-0.62	!	TTGATAAC	0.61	2.81838e-38	0.0479282
AMY1A	rs188261292	-0.7	T	G	0.12	2.45471e-10	0.110588
AMY2B	rs185143327	0.28	T	C	1.18	8.51138e-14	0.0375226
AMY2A	rs138695734	-1.17	T	!	0.08	2.0893e-20	0.126382
AMY1A	rs754797680	-1.01	G	A	0.07	1.31826e-12	0.142406
AMY1A	rs143801286	0.23	A	G	1.12	1.14815e-09	0.0377834
AMY1A	rs74846388	0.48	A	T	1.09	4.2658e-39	0.0366963
AMY2B	rs150062710	0.28	C	T	1.51	1.25893e-17	0.0327585
AMY2A	rs761684555	-0.84	A	ATGT	0.08	1.62181e-09	0.139263
AMY1A	rs112831758	0.85	CCCCCCTC	!	0.08	1.31826e-09	0.140145
AMY2A	rs143204352	-0.56	C	A	0.2	5.24807e-10	0.0901553
AMY1A	rs559750412	0.47	A	G	0.27	6.16595e-11	0.0718692
INHBC	rs72650247	3.91	G	A	0.01	4.57088e-11	0.593838
MICA	rs72650247	-3.9	G	A	0.01	1.28825e-10	0.606668
FCGR2A	rs72650247	-4.45	G	A	0.01	3.16228e-12	0.638421
AMY2B	rs1194237053	-0.26	CATATATAT	!	1.13	1.38038e-12	0.036692
FLRT3	rs2878349	0.05	A	G	30.93	4.46684e-12	0.0072238
FUT5	rs4914939	0.06	GTTTGTTTT	!	32.23	4.46684e-12	0.00866856
NTNG1	rs10680631,rs147707599,rs397862437,rs780787652	0.09	ACAAACAAACAACAGTC	!	18.5	5.49541e-14	0.0119688
MST1	chr1:107038388	0.05	!	GAGGGGAGGGGAGGGGAGGGGAGGGGAGGGA	32.98	1.04713e-15	0.00623348
NTNG1	rs115668827	1.32	C	G	6.72	0	0
PIP	rs74920406	-0.13	T	C	4.85	2.69153e-11	0.0195121
LEG1	rs74920406	-0.13	T	C	4.85	6.91831e-12	0.0189523
GSTM4	rs1481140313	-0.53	T	C	0.37	1.51356e-17	0.062162
NUCB1	rs397740382,rs552693039,rs56246620	-0.09	CCCCCCCCC	!	17.83	1.04713e-17	0.0105034
TP53	rs397740382,rs552693039,rs56246620	-0.09	CCCCCCCCC	!	17.83	4.67735e-18	0.0103914
ASGR1	rs7528419	0.1	G	A	21.01	2.95121e-24	0.00984126
NEO1	rs7528419	0.13	G	A	21.01	1.31826e-36	0.0102872
APOB	rs12740374	-0.13	T	G	20.78	1.54882e-38	0.0100139
PROC	rs660240	-0.08	T	C	20.5	5.7544e-18	0.00926213
SERPINA1	rs660240	-0.16	T	C	20.5	4.67735e-54	0.0103354
RGMA	rs660240	-0.09	T	C	20.5	6.0256e-17	0.0107595
LAG3	rs660240	-0.1	T	C	20.5	7.94328e-21	0.0106833
CSF2RA	chr1:109275535	-0.11	CC	!	20.74	2.45471e-24	0.0108063
GNPTG	rs3832016	-0.06	!	CCT	20.74	5.12861e-10	0.00965388
SLC5A8	chr1:109275535	-0.11	CC	!	20.74	1.31826e-25	0.0105162
HSPA13	rs3832016	-0.1	!	CCT	20.74	2.23872e-21	0.0105338
CRIP1	rs3832016	-0.08	!	CCT	20.74	3.71535e-16	0.00981897
CYP3A4	rs3832016	-0.07	!	CCT	20.74	2.88403e-11	0.0105226
GNS	rs3832016	-0.09	!	CCT	20.74	9.77237e-20	0.00989941
TNFRSF21	chr1:109275535	-0.08	CC	!	20.74	4.89779e-14	0.0106177
HS6ST1	rs3832016	-0.08	!	CCT	20.74	8.51138e-17	0.00961088
PCYOX1	rs3832016	-0.06	!	CCT	20.74	1.38038e-09	0.00990467
LARGE	rs3832016	-0.06	!	CCT	20.74	3.38844e-10	0.00955433
ITM2B	chr1:109275535	-0.07	CC	!	20.74	1.1749e-11	0.0103195
KCNMB3	chr1:109275535	-0.07	CC	!	20.74	1.04713e-11	0.0102943
CTSO	rs3832016	-0.08	!	CCT	20.74	2.63027e-14	0.0105051
CA10	rs629301	-0.33	G	T	20.78	4.67735e-227	0.0102581
CD209	rs629301	-0.11	G	T	20.78	1e-31	0.00938521
FJX1	rs629301	-0.27	G	T	20.78	3.23594e-157	0.0101071
IGF2	rs646776	-0.06	C	T	20.8	1.65959e-09	0.00995348
APOL3	rs646776	-0.07	C	T	20.8	3.98107e-13	0.00964692
SELE	rs646776	-0.13	C	T	20.8	1.31826e-38	0.0100044
STC1	rs646776	-0.14	C	T	20.8	1.09648e-44	0.00998219
GRN	rs646776	-0.65	C	T	20.8	0	0
C1QTNF1	rs646776	-0.43	C	T	20.8	0	0
PLA2G12B	rs646776	-0.42	C	T	20.8	0	0
PEF1	rs583104	-0.12	G	T	20.82	1.38038e-31	0.0102624
TNNI2	rs583104	-0.1	G	T	20.82	4.89779e-25	0.00967593
ST3GAL1	rs583104	-0.06	G	T	20.82	1.47911e-09	0.00992289
SCGB3A1	rs602633	-0.07	T	G	20.39	1.44544e-13	0.00946959
IGFBP1	rs4970836	-0.11	G	A	20.75	6.16595e-30	0.00967787
LEPR	rs4970836	-0.05	G	A	20.75	3.46737e-13	0.00687297
FGFBP3	rs599839	-0.08	G	A	20.78	4.36516e-14	0.0105966
LRP10	rs599839	-0.07	G	A	20.78	1.12202e-11	0.0103094
HFE2	rs599839	-0.19	G	A	20.78	4.36516e-77	0.0102241
PLA2G7	rs599839	-0.1	G	A	20.78	1.20226e-21	0.0104626
WFDC1	rs397816921,rs777634238	0.08	AAAC	!	23.3	1.86209e-16	0.00971977
ANGPT1	rs10127790	0.06	C	T	29.97	4.7863e-11	0.0091221
ERP44	rs10127790	0.06	C	T	29.97	8.31764e-11	0.00923824
GRN	rs138525393	0.07	!	GCCCTGA	31.05	5.62341e-15	0.00896044
GSTM3	rs141169907	0.24	T	C	1.13	1e-10	0.0371118
GSTM4	rs2269340	0.2	C	T	5.29	2.18776e-29	0.0177698
GSTM1	rs6663556	0.29	G	C	2.62	1.1749e-34	0.0236176
GSTM4	rs3754450	-0.1	C	T	40.64	1.41254e-20	0.0107534
GSTM4	rs524663	-0.22	C	T	11.59	1.86209e-63	0.0130828
GSTM4	rs641065	0.15	A	G	46.53	1.1749e-85	0.00764761
GSTM3	rs402505	0.08	T	C	45.99	7.07946e-20	0.00876575
GSTM4	rs762505857	-0.5	GCT	G	0.92	5.37032e-37	0.0393467
GSTM1	rs1335885083	0.86	A	AATTC	0.18	5.24807e-21	0.0914495
GSTM1	rs2518696	0.39	T	C	17.49	3.71535e-18	0.0448937
GSTM4	rs1255242947	0.18	G	C	9.69	1.69824e-14	0.0234631
GSTM1	rs1352936982	0.23	C	A	3.44	9.12011e-19	0.0260022
GSTM1	rs61799138	1.04	T	C	24.04	0	0
GSTM4	rs61799138	1.04	T	C	24.04	0	0
PIP	rs61799138	-0.07	T	C	24.04	2.04174e-12	0.00995506
LEG1	rs61799138	-0.08	T	C	24.04	7.24436e-13	0.0111502
LACRT	rs61799138	-0.07	T	C	24.04	4.0738e-11	0.0106039
GXYLT1	rs61799138	-0.06	T	C	24.04	7.94328e-10	0.00976236
GSTM3	rs61799138	0.18	T	C	24.04	1.44544e-17	0.0210984
GSTM3	rs438060	0.38	A	T	0.64	2.88403e-14	0.0499775
GSTM3	rs191893516	-0.39	T	C	1.31	4.7863e-25	0.0377281
GSTM1	rs182962222	0.39	T	A	1.79	1.34896e-21	0.0408551
GSTM4	rs182962222	0.37	T	A	1.79	5.37032e-23	0.0374703
GSTM1	rs412543	0.25	G	C	3.29	1.94984e-14	0.0326631
GSTM4	rs412543	0.25	G	C	3.29	4.46684e-30	0.0219409
GSTM1	rs4147563	0.24	T	C	10.88	6.30957e-23	0.0243449
GSTM1	rs771597941	0.73	T	C	6.34	8.51138e-139	0.0291085
GSTM4	rs771597941	0.46	T	C	6.34	1.86209e-47	0.0317889
GSTM1	rs148490733	0.28	A	G	22.01	1.62181e-24	0.0273986
GSTM4	rs148490733	0.52	A	G	22.01	3.38844e-269	0.0148343
MAGEA8	rs148490733	0.13	A	G	22.01	3.46737e-41	0.00967175
GSTM3	rs148490733	0.78	A	G	22.01	0	0
GSTM1	rs141768717	0.51	T	C	17.62	9.12011e-197	0.0170422
GSTM4	rs141768717	0.31	T	C	17.62	5.49541e-56	0.0196649
GSTM1	rs146066142	0.37	A	G	10.44	2.39883e-153	0.0140264
GSTM4	rs1353807782	0.52	C	A	3.44	1.51356e-91	0.0256259
MGAT2	rs796764458	-0.06	T	C	23.91	1.7378e-10	0.00940014
GSTM1	rs398145	0.24	A	G	17.05	2.51189e-51	0.0159246
GSTM3	rs398145	0.23	A	G	17.05	4.89779e-71	0.0129065
GSTM3	rs72705225	0.35	A	G	3.97	2.45471e-60	0.0213612
GSTM3	rs35988844	-0.32	G	!	41.56	4.36516e-79	0.016995
GSTM3	rs28743105	-0.46	G	C	35.46	0	0
GSTM4	rs17854972	0.12	A	G	12.61	5.24807e-23	0.0121497
GSTM3	rs17854972	0.11	A	G	12.61	2.51189e-17	0.0129912
GSTM3	rs150417585	-0.51	T	C	0.73	8.91251e-30	0.0449977
GSTM3	rs11101991	0.22	A	G	30.26	4.16869e-34	0.0180682
GSTM3	rs12045101	0.3	T	C	24.51	2.0893e-228	0.00929767
GSTM4	rs78913883	-0.53	T	C	0.25	1.90546e-13	0.0720572
GSTM4	rs6676743	0.05	C	T	41.27	1.31826e-09	0.00824381
GSTM3	rs79797822	0.08	T	C	8.58	1.20226e-09	0.013158
MAN1C1	rs333947	-0.08	A	G	14.94	1.23027e-11	0.0118053
NRP2	rs333947	-0.07	A	G	14.94	7.4131e-10	0.0113692
CD248	rs333947	-0.07	A	G	14.94	9.54993e-10	0.011444
FGFBP1	rs333947	-0.07	A	G	14.94	3.98107e-10	0.0111915
HSPG2	rs333947	-0.08	A	G	14.94	2.63027e-11	0.0120014
LCP1	rs333947	-0.07	A	G	14.94	3.23594e-10	0.011134
KREMEN1	rs333947	-0.08	A	G	14.94	7.24436e-12	0.0116741
GIF	rs333947	-0.07	A	G	14.94	1.51356e-09	0.0115838
NCAM1	rs333947	-0.1	A	G	14.94	1e-16	0.0120413
OMD	rs333947	-0.08	A	G	14.94	3.98107e-11	0.0121124
SEMA3G	rs333947	-0.07	A	G	14.94	1.62181e-10	0.0109487
SOD3	rs333947	-0.07	A	G	14.94	1e-09	0.0114577
ASPN	rs333947	-0.08	A	G	14.94	2.81838e-11	0.0120197
MAN1A2	rs333947	-0.08	A	G	14.94	1.25893e-11	0.0118111
GSTM3	rs7513284	-0.05	T	C	35.82	1.23027e-10	0.00776934
CHI3L2	rs11556868	0.09	T	C	13.16	2.13796e-13	0.0122618
OLFML3	chr1:111501273	2.01	G	A	0.03	6.91831e-18	0.23328
RHOC	rs755340845	-0.79	C	T	0.08	1.65959e-09	0.131054
RHOC	chr1:112519337	-0.1	G	!	49.41	1.1749e-37	0.00779675
RHOC	rs576301887	-0.62	A	G	0.3	6.16595e-16	0.0766758
CCL19	rs6679677	0.09	A	C	13.32	1.7378e-13	0.0122157
COL1A1	rs2476601	-0.08	A	G	13.32	1.34896e-09	0.0131982
GRID2	rs2476601	-0.08	A	G	13.32	1.12202e-10	0.012404
CAST	rs2476601	-0.1	A	G	13.32	8.31764e-15	0.0128822
PCDHA4	rs2476601	-0.1	A	G	13.32	2.5704e-14	0.0131263
OLFML3	rs75170661	-0.54	A	G	0.34	1.1749e-14	0.0699596
OLFML3	rs4381184	-0.09	A	C	29.87	1.38038e-24	0.00879326
OLFML3	rs145257286	-0.49	T	C	0.69	8.31764e-24	0.0487088
CCL18	rs11289194	-0.09	CT	C	12.36	6.91831e-12	0.0131208
CD58	rs10754443	-0.09	T	A	11.3	7.94328e-12	0.0131587
CD58	rs61789227	0.67	G	A	2.11	6.76083e-130	0.0276299
IGSF3	rs564468235	-0.97	T	C	0.32	4.89779e-41	0.0723037
IGSF3	rs143770903	0.27	A	C	1.93	1.58489e-19	0.0298714
IGSF3	rs146492537	0.33	A	G	1.24	1.38038e-19	0.0364487
IGSF3	rs6703791	0.07	C	T	18.76	1.12202e-09	0.0114924
IGSF3	rs113856068	-0.11	TAA	!	40.69	1e-38	0.00845152
IGSF3	rs139884186	-0.84	T	C	0.2	6.45654e-21	0.0895305
IGSF3	rs755142008	-0.73	T	C	0.37	1.28825e-24	0.0712766
PTGFRN	rs760977297	-0.7	G	A	0.15	4.16869e-12	0.100991
PTGFRN	rs10159095	-0.56	A	G	8.72	1e-195	0.0187632
PTGFRN	rs4233450	-0.84	G	T	17.44	0	0
PTGFRN	rs59288234,rs67511230	0.09	CCC	!	22.14	2.18776e-17	0.010609
PTGFRN	rs148541748	0.4	G	A	1.11	2.0893e-25	0.0384014
PTGFRN	rs6687664	-0.64	A	G	11.91	2.81838e-186	0.0219869
PTGFRN	rs10494191	-0.12	C	A	35.64	1.69824e-38	0.00924863
PTGFRN	rs139381253	-0.93	G	A	0.47	4.2658e-59	0.057371
MAN1A2	rs754767923	-1.28	T	G	0.17	8.12831e-34	0.105598
MAN1A2	rs73013841	-0.3	T	C	11.2	7.76247e-110	0.013473
IAPP	rs6667019	-0.09	AGT	!	11.11	4.2658e-12	0.0129906
MAN1A2	chr1:117351075	-0.15	CT	!	45.96	5.7544e-64	0.00888337
CTSF	rs116675228	-0.08	A	G	11.18	7.58578e-10	0.013001
SCGB3A1	rs35889322,rs55740196	0.05	AGT	!	45.76	2.5704e-10	0.00790802
MAN1A2	chr1:117490194	-0.25	!	TG	3.08	5.24807e-20	0.0272962
MAN1A2	rs41296190	-0.34	A	G	1.91	1.44544e-29	0.0301111
MAN1A2	rs61807776	0.12	C	T	22.5	4.2658e-30	0.0105279
TIMP1	chr1:117602442	0.13	!	AAAAAAAAAT	4.42	1.94984e-10	0.0204234
TAX1BP3	chr1:117612347	-0.05	CT	!	47.09	9.33254e-10	0.00816937
MAP1LC3A	chr1:117612347	-0.05	CT	!	47.09	1.65959e-10	0.00782481
NAPA	chr1:117612347	-0.06	CT	!	47.09	2.39883e-14	0.00786657
TREML1	chr1:117612347	-0.07	CT	!	47.09	2.69153e-16	0.00855077
MLN	rs1775831	0.06	A	G	43.41	1.7378e-14	0.00782404
GP1BA	rs10633030	0.07	CTT	!	17.73	3.23594e-10	0.011134
ELK3	rs10633030	0.06	CTT	!	17.73	1.07152e-09	0.00983869
IL17RB	rs10633030	0.06	CTT	!	17.73	1.14815e-09	0.00985655
PTGFRN	rs149978552	0.87	A	G	0.08	4.57088e-10	0.139576
REG4	rs768999068	-0.77	AAACTTTTTTTTT	!	0.14	1.69824e-11	0.114415
KLK10	rs138569074,rs59313216	0.06	!	TAAAATAAATAAATAAAT	34.25	2.0893e-10	0.00944194
HMGCS2	chr1:119775000	-0.06	!	GAG	43.03	1.69824e-11	0.00891549
REG4	rs61598511	-0.15	T	C	11.66	5.01187e-29	0.0134148
REG4	rs79795228	0.58	A	C	0.89	2.39883e-41	0.0430636
REG4	rs3009182	0.14	C	T	22.12	2.39883e-46	0.00979459
CTRB2	rs2641346	-0.07	T	C	11.63	1.86209e-10	0.010985
PNLIP	rs2934381	-0.08	A	G	11.44	1.38038e-09	0.0132062
REG3G	rs2641344	-0.1	T	C	11.26	1.8197e-13	0.0135843
PRSS2	rs327194	-0.1	C	A	11.14	7.24436e-15	0.0128532
CPB1	rs797030806	-0.11	A	G	11.29	3.38844e-16	0.0134827
PPY	rs144477543	-0.12	T	C	10.97	1.28825e-19	0.013243
IL22RA2	rs370881421	0.32	A	G	3.8	1.25893e-48	0.0218361
FCRL4	rs200648026	-0.05	C	T	32.83	2.51189e-12	0.00714017
REG4	chr1:120163426	0.42	!	C	0.65	3.98107e-16	0.0516025
PNLIPRP1	rs1344330972	-0.1	A	G	10.35	2.75423e-13	0.0136876
CD160	rs3753436	-0.13	C	T	46.09	1.09648e-61	0.00784419
HFE2	rs75466623	-0.35	T	C	0.98	5.24807e-18	0.0404725
NEO1	rs75466623	0.27	T	C	0.98	6.30957e-11	0.0413083
ACP6	rs57359024	0.24	T	A	1.28	4.2658e-14	0.031777
ACP6	rs946904	-0.15	T	C	48.78	4.2658e-36	0.0119575
ACP6	rs2153463	-0.95	T	G	26.38	0	0
ACP6	rs140566115	-0.82	A	G	2.62	0	0.0217829
ACP6	rs75583687	-1.79	C	T	2.87	0	0
ACP6	rs3766509	-0.13	A	G	41.2	2.75423e-41	0.00965951
SF3B4	rs141494464	-0.09	T	C	8.64	1.09648e-09	0.0147669
BOLA1	rs141873458,rs563869237,rs757486024	0.96	C	CTTGG	9.23	0	0
ELK3	rs72692819	-0.14	C	G	8.66	4.46684e-21	0.0148604
ASAH1	rs72692819	-0.14	C	G	8.66	5.37032e-21	0.014891
IL17RB	rs72692819	-0.13	C	G	8.66	1.51356e-19	0.0143745
WFDC3	rs72692819	-0.14	C	G	8.66	8.12831e-21	0.0149605
LONP1	rs72692819	-0.14	C	G	8.66	9.12011e-21	0.01498
ECM1	rs113651550	0.19	ATTT	!	10.32	4.36516e-56	0.0120416
SLIT3	rs187104477	-0.25	T	C	3.63	2.63027e-32	0.0211271
ECM1	chr1:150380403	-0.11	!	G	14.54	4.7863e-25	0.0106412
TGM3	chr1:150417172	-0.06	!	AT	45.16	3.71535e-14	0.00792541
CRNN	rs151188685,rs781896861	0.09	AT	!	34.07	3.31131e-26	0.00849848
ECM1	rs141248191	-0.18	A	G	4.82	3.54813e-19	0.0201113
ECM1	rs3737240	-0.67	T	C	34.06	0	0
CRNN	rs151102225	0.44	T	A	0.5	6.0256e-15	0.0563856
ECM1	rs182867124	1.27	T	C	0.57	4.7863e-153	0.0481925
SLIT3	rs1332904568,rs199473693	-1.14	CACCCCAGA	!	0.79	4.67735e-139	0.0454139
SLIT3	rs397796123,rs59817292	0.06	TTTTTG	T	39.7	1e-14	0.00775268
DEFA5	rs200075496	0.07	CGGGGCCGGGGCCGGGGCCGGGGCCG	!	14.8	1.65959e-09	0.0116124
KRT5	rs113543611	0.2	T	C	4.68	2.5704e-25	0.0192371
KRT1	rs113543611	0.18	T	C	4.68	7.4131e-23	0.0182887
CTSS	rs1013907646	-2.42	C	T	0.02	5.62341e-29	0.216623
MSR1	rs41271951	-0.13	G	A	8.91	5.24807e-19	0.0145954
CTSS	rs41271951	-0.7	G	A	8.91	0	0
CTSZ	rs41271951	-0.1	G	A	8.91	9.54993e-13	0.0140118
CTSS	rs12061988	0.11	CGTTTTTTTTTTTTCAATGA	!	36.56	4.57088e-41	0.00819627
MCL1	rs1294655894	-0.88	TAAACAAA	!	0.81	1.90546e-86	0.0446559
PROS1	rs949518833	2.63	A	G	0.01	8.91251e-11	0.405593
MENT	rs75072401	-0.26	T	A	1.49	4.67735e-16	0.0320213
LEMD1	rs72706548	0.31	G	C	1.13	2.69153e-17	0.0366464
MENT	rs776697474	-1.25	A	G	0.56	4.0738e-103	0.057972
MENT	rs587603472	-1.87	T	TAGTC	0.36	5.24807e-147	0.0724237
PSMB4	rs4246527	-0.64	C	T	13.64	0	0
SPINK7	rs61816761	0.3	A	G	1.31	1.23027e-15	0.0374935
SPINK9	rs61816761	0.24	A	G	1.31	4.57088e-11	0.0364504
CRNN	rs10494275	-0.23	A	G	8.13	5.12861e-59	0.0141984
CRNN	rs4240879	0.08	G	T	14.08	2.81838e-12	0.0114507
PGLYRP3	rs141738509	-0.17	C	A	2.08	1.77828e-09	0.0282539
PGLYRP3	rs1865234	0.08	T	C	10.1	1.58489e-10	0.0125059
LCN2	rs3014874	0.06	A	G	25.79	6.30957e-10	0.00970482
S100A12	rs3014874	-0.22	A	G	25.79	1.54882e-115	0.00962908
S100A12	rs3795391	0.14	C	T	10.77	3.0903e-26	0.0132118
S100A7	rs3014837	1.82	C	G	5.4	0	0
S100A4	rs115249488	0.42	G	T	0.37	2.95121e-10	0.0666527
S100A6	rs77851987	-0.44	C	T	0.88	7.58578e-24	0.0436991
S100A6	rs146161869	-0.45	G	A	1.51	4.7863e-40	0.0339736
S100A6	rs472778	-0.19	A	G	2.51	5.62341e-13	0.0263548
S100A6	rs73026350	0.2	G	C	4.46	3.16228e-24	0.0196956
S100A4	rs41265162	0.21	T	C	4.46	3.54813e-27	0.0194495
S100A2	rs28548347	-0.21	C	A	4.33	1.86209e-27	0.0193437
S100A2	rs75282796	-0.41	C	T	1.11	3.01995e-27	0.0379208
S100A16	rs9729962	0.1	C	T	9.61	6.60693e-13	0.0139134
S100A16	rs776286610	-1.18	T	C	0.18	7.76247e-25	0.114667
S100A14	rs142669194	-0.3	G	A	0.68	3.23594e-10	0.0477173
S100A14	rs9330298	-0.09	A	C	43.02	6.30957e-28	0.00821566
S100A16	rs9726753	0.19	A	G	43.16	3.23594e-112	0.0084403
S100A6	rs1411273	0.07	T	G	46.78	3.89045e-16	0.00859748
S100A16	chr1:153678793	-0.08	!	TTCTCTCTCTC	45.77	4.16869e-13	0.0110345
CREB3L4	rs538794924	-1.43	T	C	0.33	1e-96	0.0685189
S100A16	chr1:153825022	-1.11	!	GT	0.15	2.18776e-20	0.119964
CREB3L4	rs6671362	0.2	G	A	45.72	2.63027e-136	0.00804851
IL6R	rs140604580	-0.14	T	C	3.39	3.0903e-13	0.0192033
IL6R	rs12083537	-0.18	G	A	22.91	7.76247e-109	0.00812153
FGL1	rs34722852,rs397863055	-0.05	A	!	42.37	8.31764e-10	0.00814499
SAA2	rs10539207,rs397860830,rs563238124	-0.06	CTTTTTTTTTTT	!	44.49	1.86209e-15	0.00754698
C9	rs10539207,rs397860830,rs563238124	-0.05	CTTTTTTTTTTT	!	44.49	1.77828e-09	0.00830998
FUT5	rs10539207,rs397860830,rs563238124	-0.06	CTTTTTTTTTTT	!	44.49	1.54882e-10	0.00937429
CAMK1	rs12730935	0.06	A	G	41.48	3.80189e-17	0.00712686
FGG	rs12730935	-0.06	A	G	41.48	2.63027e-14	0.00787885
IL6R	rs12126142	1.01	A	G	41.48	0	0
LMAN1	rs12126142	0.08	A	G	41.48	1.14815e-20	0.0085824
SAA1	rs4129267	-0.06	T	C	41.48	1.07152e-13	0.00807344
CRP	rs4129267	-0.1	T	C	41.48	2.88403e-33	0.00832137
CFB	rs12133641	-0.06	G	A	41.48	6.60693e-11	0.00918932
IL6R	rs61812626	0.32	A	G	20.74	4.36516e-273	0.009063
ATRN	rs11264230	0.06	T	G	45.95	2.39883e-11	0.00898281
IL6R	rs56241615,rs764549113,rs796813302	-0.04	!	CA	49.22	1.1749e-09	0.00657502
PMVK	rs112117163,rs11383527,rs397781064	-0.12	CTTAA	!	8.41	1.58489e-16	0.0145456
PMVK	rs139248801	-0.7	G	A	1.7	5.49541e-107	0.0318607
SYT11	rs999082253	1.63	CAAAAAAAAAAAAAAAAAC	!	0.1	4.7863e-33	0.136113
SYT4	rs542304974	1.07	C	T	0.1	2.29087e-15	0.135024
SVEP1	rs41264285	0.16	T	C	27.71	1.23027e-66	0.00927831
SVEP1	rs45444697	0.17	G	C	27.7	9.33254e-76	0.00922984
EFNA4	rs143886639	-2.21	A	C	0.02	5.01187e-11	0.336348
EFNA3	rs67333363	-0.09	G	A	8.69	2.51189e-10	0.0142264
OTC	rs12137164	-0.06	C	T	43.8	5.7544e-12	0.00871384
SFTPD	rs9426886	0.06	T	A	44.68	2.04174e-14	0.00784522
THBS3	rs777636342	-1.36	C	A	0.22	3.01995e-51	0.0903123
SCGB3A1	rs74890861	-0.14	A	G	4.27	1.69824e-11	0.0208028
KL	rs2974937	-0.05	C	T	41.8	5.49541e-10	0.00805898
THBS3	rs758418648	-1.94	AAC	!	0.09	1.1749e-37	0.151257
THBS3	rs748994528	-0.49	G	T	0.86	2.18776e-27	0.0451966
THBS3	rs72704117	0.28	T	C	2.99	4.0738e-31	0.0241359
SFRP1	rs760077,rs776070150	-0.06	A	T	35.4	1.31826e-11	0.00886706
TFF1	rs760077,rs776070150	0.11	A	T	35.4	1.54882e-36	0.00871327
GKN2	rs2990223	0.12	A	G	35.37	5.7544e-44	0.00862883
TFF2	rs2990223	0.08	A	G	35.37	9.77237e-22	0.00835136
SCGB3A1	rs1402950279,rs59578826	-0.11	TTTATTTATTTAC	!	35.63	3.98107e-40	0.00829601
PKLR	rs116100695	-0.66	A	G	0.3	1.02329e-20	0.0707122
PKLR	rs115736167	-0.21	G	C	1.59	1.12202e-09	0.0344771
PKLR	rs141119689	-0.24	T	!	7.75	4.2658e-58	0.0149364
THBS3	chr1:155592574	-1.38	A	G	0.23	2.5704e-58	0.0857168
SYT11	rs145144324	-0.1	T	TC	11.8	1.41254e-15	0.0125245
SEMA4A	chr1:156154658	-1.75	CGACGACGACCGCGGGGG	!	0.07	1e-28	0.157371
SEMA4A	rs1350535175,rs58793729	-0.08	AAAA	!	23.28	3.80189e-10	0.0127756
SEMA4A	rs76381440	0.23	T	C	2.84	4.36516e-19	0.0257637
SEMA4A	rs7695	0.17	C	T	37.64	8.31764e-82	0.00887363
COCH	rs4414033	-0.06	G	A	39.31	4.57088e-11	0.00911261
MMP1	chr1:156477111	-0.09	T	!	36.84	7.94328e-26	0.00856497
DUSP28	chr1:156477111	-0.07	T	!	36.84	7.94328e-18	0.00813915
WISP1	rs3790457	0.05	C	T	36.81	6.91831e-10	0.00810643
DLG3	rs10908505	-0.1	T	A	36.95	9.77237e-30	0.00882936
NOG	rs12136856	0.08	C	G	36.76	2.23872e-20	0.00864837
APOA1BP	rs10796961	-0.54	G	A	1.94	1.8197e-79	0.0286088
APOA1BP	rs149629319,rs58410616	-0.08	!	GGGGCCGGGCCGGGCC	28.07	1.14815e-20	0.0085824
APOA1BP	chr1:156592482	-0.9	G	A	0.11	3.31131e-12	0.129239
APOA1BP	rs4661052	0.25	G	A	26.13	1.09648e-16	0.0301428
BCAN	rs12139785	2.04	C	G	0.04	5.88844e-19	0.229365
BCAN	rs2365715	-0.2	G	A	39.42	6.91831e-124	0.00844861
BCAN	rs41267397	-1.34	T	G	0.18	8.12831e-45	0.0953995
BCAN	rs778451687	-0.69	A	G	0.14	1e-09	0.112941
CRABP2	rs146571038	0.77	T	C	0.19	1.02329e-17	0.0898348
CRABP2	rs79054104,rs79160890	-0.3	AGAT	A	43.07	4.67735e-281	0.00837428
CRABP2	rs67794440	-0.12	C	A	36.5	9.54993e-13	0.0168142
HDGF	rs11264535	-0.08	C	G	29.21	3.89045e-18	0.00921452
PSIP1	rs11264535	-0.07	C	G	29.21	2.29087e-15	0.00883338
HDGF	rs11264535	-0.08	C	G	29.21	7.76247e-18	0.00929903
PEAR1	rs558925124	-0.76	C	!	0.24	6.0256e-21	0.080941
PEAR1	rs12566888	-0.1	T	G	6.3	4.89779e-10	0.0160711
SVEP1	rs6671171	0.11	A	G	10.92	1.90546e-13	0.0149553
SVEP1	rs6671171	0.11	A	G	10.92	1.1749e-12	0.0154749
PEAR1	rs4661075	-0.13	G	A	17.55	1.34896e-34	0.0105969
PEAR1	rs146005310	-2.27	A	G	0.04	1.04713e-39	0.172144
SVEP1	rs147639000	0.62	A	G	2.45	5.12861e-125	0.0260701
SVEP1	rs147639000	0.66	A	G	2.45	2.13796e-143	0.0258856
SVEP1	rs77795865	0.18	T	C	2.51	1.69824e-11	0.0267465
PEAR1	rs77795865	-0.22	T	C	2.51	4.16869e-17	0.0261654
PEAR1	chr1:156912167	0.16	!	CTTC	10.84	6.0256e-23	0.0162223
SVEP1	rs11264581	0.08	A	G	18.86	1.12202e-10	0.012404
PEAR1	rs11264581	-0.13	A	G	18.86	1.20226e-21	0.0136014
SVEP1	rs147358077	-0.29	T	C	0.96	7.94328e-11	0.0446039
SVEP1	rs147358077	-0.33	T	C	0.96	2.75423e-13	0.045169
PEAR1	rs4661012	-0.19	G	T	36.25	1.69824e-110	0.00850692
CPVL	rs4661012	-0.06	G	T	36.25	1.31826e-13	0.00810338
SVEP1	rs822430	-0.08	G	A	49.19	1.58489e-19	0.00885079
SVEP1	rs822430	-0.08	G	A	49.19	5.24807e-21	0.00850693
PEAR1	rs372308214	-1.71	T	C	0.06	2.63027e-14	0.224547
PEAR1	rs773528584	0.41	G	C	0.94	1.41254e-19	0.0452973
FCRL4	rs34978956,rs397751665,rs397862878	0.1	TT	!	20.52	4.36516e-23	0.0101059
FCRL4	rs140418584	-1.36	A	!	0.25	1.62181e-84	0.0698151
FCRL4	rs11582663	-1.13	T	C	17.15	0	0
FCRL4	rs113311460	-0.27	T	C	1	5.7544e-13	0.0374678
FCRL4	chr1:157615997	-0.15	!	GACAAGTTTTTTTGTTTG	45.51	5.12861e-71	0.00841848
CRH	rs2224606	-0.05	G	C	45.33	2.95121e-10	0.00793485
FCRL4	rs59424684	0.25	A	G	25.85	1.86209e-199	0.0082969
FCRL4	rs78260244	0.21	A	C	3.28	3.01995e-19	0.0234166
FCRL4	rs754485948	-1.22	A	G	0.19	3.63078e-54	0.0787246
FCRL4	rs12140725	-0.11	A	G	22.67	1.20226e-24	0.0107333
FCRL3	rs2210912	0.29	C	A	45.88	1.20226e-52	0.0189909
IGSF11	rs3761959	0.05	T	C	41.64	2.45471e-11	0.00748946
FCRL3	rs7528684	0.56	G	A	41.65	0	0
KIR3DL3	rs2317230	0.05	T	G	39.83	1.69824e-09	0.00829969
TMEM70	rs2317231	0.06	T	G	41.24	2.23872e-13	0.0081814
FCRL1	rs11308671,rs796081728	0.13	A	AT	24.77	1.38038e-30	0.0113082
VAMP2	rs6675393	0.06	T	C	42.53	3.16228e-13	0.0082335
RGS21	rs6675393	0.07	T	C	42.53	1.04713e-19	0.00770591
FCRL1	rs4971154	0.38	C	T	46.46	0	0
FCRL1	rs12131778	0.14	A	T	47.04	3.46737e-17	0.0166081
FCRL1	chr1:157833850	-1.35	T	C	0.09	6.60693e-27	0.125699
CD5L	rs2765501	0.3	A	G	46.69	1.02329e-284	0.00831987
CD5L	chr1:157835880	-0.68	!	CTTC	0.3	8.91251e-21	0.072741
CD5L	rs200865081,rs762761265	-0.15	AT	!	19.69	2.81838e-36	0.0119263
CD5L	rs2281870	-0.16	T	G	5.71	5.37032e-16	0.0197462
FCRL4	rs144976547	-0.09	A	C	8.43	4.46684e-12	0.0130028
CD5L	rs1925036	0.18	A	G	48.03	1.34896e-96	0.00863067
FCRL1	rs544371817	0.39	A	G	0.48	1.31826e-10	0.0606999
EPB41L1	rs113803661,rs34729637	0.07	GAAA	!	29.95	6.76083e-17	0.00838209
EPB41	rs113803661,rs34729637	0.06	GAAA	!	29.95	1.7378e-12	0.00850575
IFI16	chr1:158937849	-1.02	A	G	0.12	2.95121e-21	0.107772
IFI16	rs856053	-0.07	G	A	16.75	3.0903e-10	0.0111214
IFI16	rs2518563	-0.09	C	T	18.51	1.58489e-19	0.00995714
CADM3	rs144788078	-0.29	C	T	1.24	2.88403e-16	0.0354606
CCL8	rs12075	0.08	G	A	42.43	2.51189e-27	0.00738765
CCL2	rs12075	-0.08	G	A	42.43	1.94984e-20	0.0086346
CXCL11	rs12075	0.07	G	A	42.43	8.91251e-19	0.00791142
CXCL8	rs12075	-0.07	G	A	42.43	1.77828e-17	0.0082281
CCL7	rs12075	0.11	G	A	42.43	2.45471e-40	0.00827341
CDSN	rs12075	-0.13	G	A	42.43	1.38038e-52	0.00851817
CCL14	rs13962	0.08	A	G	17.1	3.31131e-13	0.0109874
APCS	rs189230302	-1.63	A	G	0.17	5.62341e-55	0.104377
LILRA4	rs2251746	0.08	C	T	29.28	9.12011e-18	0.00931908
APCS	rs146174215	-0.54	C	A	3.1	2.69153e-115	0.02366
APCS	rs61823707	-0.18	A	G	2.8	5.37032e-13	0.024946
APCS	rs28383573	0.21	T	G	13.9	1.41254e-72	0.0116551
CRP	rs1800947	-0.18	G	C	6.24	1.28825e-26	0.0168569
CRP	chr1:159714875	0.17	!	G	37.39	5.01187e-88	0.0085472
CRP	chr1:159750643	-0.14	CAAAAAAACAAAAA	!	36.58	2.29087e-24	0.0137444
FCRL6	rs57198275	-0.15	A	G	18.24	3.01995e-47	0.0103898
TAGLN2	rs148732133	-0.44	T	C	0.3	1.47911e-09	0.0727679
TAGLN2	rs2789422	-0.09	A	G	39.62	2.23872e-29	0.00799787
TAGLN2	rs2789422	-0.09	A	G	39.62	2.18776e-29	0.00799643
IGSF8	rs12408242	0.16	C	T	17.98	7.24436e-56	0.0101609
SLAMF6	rs12137007	-0.21	G	A	17.65	2.34423e-91	0.0103599
CD48	rs7515941	0.08	G	A	23.73	2.23872e-17	0.0094332
CD48	rs150735389	-2.11	A	G	0.55	0	0.054972
CD48	rs1980606	-0.19	A	G	18.29	9.33254e-67	0.0110078
CD48	rs9725387	0.06	A	G	46.62	5.49541e-11	0.00915073
CD48	rs34237772	-1.94	T	G	0.08	1.77828e-46	0.135528
CD48	rs352684	-0.2	A	G	40.35	1.04713e-117	0.00867126
SLAMF7	chr1:160737683	-0.1	!	CAAAAAAAAATA	38.23	1.23027e-26	0.00936118
CAST	chr1:160740294	-0.06	AAC	!	32.99	1.65959e-10	0.00938977
SLAMF7	rs35967351	-0.22	T	A	33.11	5.12861e-125	0.00925069
SLAMF7	rs17313034	1.08	C	T	33.02	1.58489e-22	0.110595
SLAMF7	rs149217457	-0.81	A	G	0.1	1.47911e-13	0.109622
SLAMF7	chr1:160748359	-1.73	A	AAAATCGTAATAGG	0.03	1.23027e-12	0.243596
SLAMF7	rs11581248	-1.27	T	C	12.71	0	0
SLAMF7	rs35684990	2.09	T	C	0.48	0	0
SLAMF7	rs139821064	2.36	T	G	0.46	0	0
LY9	rs563781	-0.14	T	C	38.01	1.12202e-25	0.0133648
LY9	rs386636067	-0.23	TCCCTGTGTA	!	29.75	1.23027e-138	0.00917653
LY9	rs35759983	-1.52	A	G	0.58	3.46737e-174	0.0540216
LY9	rs369917545,rs67777796	0.52	TCACACACACACA	!	20.09	0	0
LY9	chr1:160813838	-2	CAGAACCCCGTCACAGCCCAGAACCCCG	ATACA	0.08	1.1749e-49	0.135
LY9	rs2271967	0.36	C	T	21.04	1.86209e-80	0.018952
CD244	rs115868021	-0.37	G	C	1.6	4.7863e-31	0.0319318
UFM1	rs750732225	-0.67	A	C	0.2	3.63078e-11	0.101233
ITLN1	rs11578752	0.08	C	T	34.5	1.07152e-17	0.00933926
ITLN1	chr1:160876668	-0.69	!	C	0.96	1.86209e-54	0.0444018
ITLN1	chr1:160888183	1.24	TACACACACACACACACACACACACACACATACACACACACACACACATA	!	0.29	2.63027e-57	0.0777186
CD48	rs370817718	-1.55	T	C	0.06	2.04174e-15	0.195244
TSTD1	rs10908821	0.49	G	C	10.26	2.0893e-298	0.0132714
TSTD1	chr1:161039013	-0.15	!	G	13.12	7.58578e-38	0.0116643
PVRL4	rs34990628	-0.08	T	C	15.9	2.75423e-13	0.0109501
UFM1	rs79923112	0.37	C	G	1.27	1.65959e-26	0.0347268
FCGR3A	chr1:161182988	-0.07	!	CA	39.85	5.49541e-24	0.00693034
LILRA4	rs4233366	0.08	T	C	22.92	4.89779e-15	0.0102178
LILRA2	rs4233366	0.06	T	C	22.92	1.69824e-09	0.00995963
VIT	rs7512012	0.09	G	A	37.48	3.01995e-24	0.00885909
COMP	chr1:161195934	-0.09	GACACAC	!	44.43	3.89045e-25	0.00868979
LILRA5	rs2070901	0.12	T	G	23.43	3.38844e-35	0.00969371
FCGR3B	rs4379692	-0.12	T	C	36.85	2.63027e-46	0.00839914
LILRA5	rs2070902	0.12	T	C	22.62	3.01995e-34	0.00983417
LILRA5	rs11590967	-0.14	A	G	7.43	8.91251e-19	0.0158228
LILRA5	rs11590967	-0.14	A	G	7.43	1.62181e-16	0.0169755
FCGR3B	rs3557	-0.1	G	T	10.83	6.30957e-12	0.0145508
KITLG	rs4634925	0.06	G	C	38.35	2.29087e-13	0.00818484
FCGR2A	rs746316569	-0.88	A	G	0.14	3.98107e-15	0.112023
FCGR2A	rs1801274	-1.24	A	G	44.05	0	0
FCGR2B	rs1801274	-0.49	A	G	44.05	0	0
FCGR2A	rs200779016	1.64	G	A	0.19	2.34423e-99	0.0775132
FCGR2B	rs200779016	0.65	G	A	0.19	5.01187e-17	0.0775063
FCGR2A	rs2165088	0.18	A	G	27.68	8.70964e-82	0.00939678
LIFR	rs368433	0.07	C	T	13.52	8.31764e-10	0.011403
FCGR3B	chr1:161523828	0.17	!	GATCGGAAAAAAATGA	10.71	2.39883e-29	0.0151153
FCGR2A	rs41297690	0.22	C	A	1.27	4.36516e-13	0.0303711
FCGR3A	rs560271569	-0.44	G	T	0.26	4.46684e-10	0.0705493
FCGR3B	rs2099684	0.41	G	A	30.89	0	0
FCGR2A	rs115264949	0.16	A	G	2.59	9.54993e-13	0.0224189
IGSF8	chr1:161536873	-1.57	G	A	0.02	4.2658e-15	0.20008
FCGR3B	chr1:161543587	0.08	!	AAACTTA	42.26	2.95121e-15	0.0101356
FCGR3A	rs396991	1.29	C	A	31.05	0	0
FBLN1	rs570680888	0.08	CAG	!	12.92	6.91831e-11	0.0122654
HLA-G	rs77825069	0.08	A	C	12.74	1.99526e-10	0.0125752
BCAM	rs77825069	0.08	A	C	12.74	7.24436e-10	0.0129856
FCGR3B	rs368021338	-0.93	A	G	0.17	4.57088e-21	0.0987407
FCGR3B	rs10127939	0.12	C	!	6.17	1.47911e-09	0.0198458
LTBP4	chr1:161548543	0.09	!	A	11.73	4.0738e-12	0.0129784
NRP2	chr1:161548543	0.09	!	A	11.73	3.31131e-11	0.0135705
VCAM1	chr1:161548543	0.09	!	A	11.73	5.12861e-11	0.0137046
NLGN2	chr1:161548543	0.1	!	A	11.73	1.62181e-14	0.013025
NUCB1	rs56199187	0.08	T	C	13.35	1.58489e-10	0.0125059
FCGR3A	rs761508104	0.68	A	C	0.2	2.39883e-18	0.077832
CD163	rs10753581	0.06	G	A	30.41	9.12011e-10	0.00979737
ITIH3	rs374469827	0.08	G	A	12.94	3.23594e-12	0.0114826
FCGR3A	rs7540175	0.19	A	C	8.46	1.09648e-44	0.0135473
CDH5	rs61801011	0.07	ATGTTTTTTGTTGTTGTTGTTGTTGTTG	!	20.09	1.1749e-12	0.00984766
FUT10	rs61801011	0.06	ATGTTTTTTGTTGTTGTTGTTGTTGTTG	!	20.09	8.51138e-11	0.00924318
SEMA6A	rs61801011	0.08	ATGTTTTTTGTTGTTGTTGTTGTTGTTG	!	20.09	4.36516e-13	0.011044
IL19	rs61801021	0.08	T	C	18.14	1.04713e-10	0.0123839
TSSK1B	rs879752308	-0.07	C	A	16.31	1.04713e-10	0.0108359
ADGRF5	rs55845769	0.08	G	A	18.27	3.38844e-13	0.0109921
FCN2	chr1:161577587	-0.07	!	GA	18.05	5.88844e-11	0.0106927
FCN3	chr1:161577587	-0.1	!	GA	18.05	2.81838e-19	0.0111413
TLL1	chr1:161577587	-0.08	!	GA	18.05	8.31764e-13	0.0111797
CDH11	chr1:161577587	-0.14	!	GA	18.05	3.71535e-11	0.021164
MFAP4	rs150494819	0.09	T	C	19.16	1.09648e-15	0.0112282
CD248	rs199725261	0.08	A	G	21.93	3.71535e-14	0.0105672
CCL23	rs199725261	-0.07	A	G	21.93	7.94328e-12	0.0102346
CCL23	rs199725261	-0.08	A	G	21.93	6.60693e-14	0.0106731
SEMA6B	rs17412751	0.08	T	C	18.36	2.63027e-12	0.0114348
FCGR3A	rs1674779	-0.08	A	G	21.58	6.30957e-15	0.0102596
FCRLB	rs61801823	0.06	A	G	29.88	1.31826e-10	0.00933845
ZFP91	rs111516679	-0.06	C	CAG	21.14	7.58578e-10	0.00975077
CDH12	rs111516679	-0.06	C	CAG	21.14	5.62341e-10	0.00967642
KCNE5	rs61801825	-0.1	G	A	9.44	3.38844e-12	0.0143666
KDR	rs61801835	-0.06	A	G	21.79	2.63027e-10	0.00949497
INSR	rs150960915	-0.23	G	A	1.49	5.49541e-11	0.0350778
FCGR2B	rs61802301	-0.1	T	C	43.22	4.0738e-34	0.00821156
CDH11	rs34754216	0.09	T	C	42.84	3.54813e-24	0.00887283
BMP4	rs74917046	-0.06	C	G	31.28	4.16869e-10	0.00960372
NLGN1	rs146051044,rs72446755	0.09	AATTTATTTATTTATTTAC	!	17.71	2.39883e-16	0.0109753
TFPI2	rs146051044,rs72446755	0.07	AATTTATTTATTTATTTAC	!	17.71	9.54993e-12	0.0102743
CILP2	rs34416533	0.06	!	C	49.79	4.89779e-14	0.00796325
MAN1C1	rs143539742	0.09	G	T	21.34	5.24807e-18	0.0104072
DCTPP1	rs143539742	0.06	G	T	21.34	3.54813e-10	0.00956524
SEMA4D	rs3002598	0.07	T	G	19.94	1.41254e-13	0.00946567
NCAN	rs4657078	0.07	T	C	18.13	1.94984e-10	0.0109972
NRCAM	rs4657078	0.07	T	C	18.13	1.51356e-10	0.0109307
TMEM132B	rs4657078	0.07	T	C	18.13	4.36516e-11	0.0106203
COX7A2L	rs4657078	-0.07	T	C	18.13	3.38844e-12	0.0100566
CDH11	rs61804164	-0.29	C	G	18.14	2.81838e-166	0.0105521
B3GNT2	rs61804164	0.08	C	G	18.14	1e-13	0.0107514
ACP5	rs575211862	0.09	T	C	15.41	8.12831e-13	0.0125716
SEMA4B	rs575211862	-0.1	T	C	15.41	2.23872e-17	0.0117915
IGSF11	rs1325672237	-0.08	A	G	15.27	6.16595e-14	0.0106603
LY75	rs199991552	0.06	T	TC	14.9	1.77828e-11	0.00892438
CD109	rs199991552	0.07	T	TC	14.9	5.88844e-11	0.0106927
DKK3	rs199991552	0.1	T	TC	14.9	1.69824e-16	0.0121335
NOTCH3	rs199991552	0.11	T	TC	14.9	1.28825e-19	0.0121394
SEMA7A	rs199991552	0.08	T	TC	14.9	2.69153e-12	0.0114401
A1BG	rs61801022	0.07	C	A	16.7	1.51356e-09	0.0115838
PTPRU	rs61801022	0.07	C	A	16.7	1.23027e-09	0.0115203
PLXNB2	rs61801022	0.13	C	A	16.7	1.99526e-31	0.0111474
AXIN2	rs150336712	-0.12	G	A	18.61	3.54813e-29	0.0107025
COLEC11	rs56400028	0.1	T	C	18.52	3.63078e-17	0.0118705
MRC1	rs1287388409	0.08	GA	G	18.08	1.25893e-13	0.0107956
FCGR2B	rs377600426	0.08	G	GAAAGT	14.39	6.16595e-13	0.0111161
CELA1	rs6681090	0.08	T	C	12.05	2.5704e-10	0.0126528
IL18R1	rs747505037	0.09	G	!	14.97	5.88844e-16	0.0111226
LILRA5	rs529326020	-0.09	C	CA	9.05	1.25893e-09	0.0148208
LILRA5	rs529326020	-0.09	C	CA	9.05	9.33254e-10	0.0147049
ATP1B4	rs55989922	-0.08	T	C	16.67	1.38038e-12	0.0112899
KREMEN1	rs1984769	0.07	A	G	22.93	2.13796e-10	0.0110217
COL8A1	rs1282533402	-0.06	T	C	18.34	8.31764e-10	0.00977399
FCGR2B	rs7519636	0.23	T	G	21.77	1.94984e-26	0.0216174
CDH11	rs755222686	1.26	C	CAAT	0.08	1.02329e-19	0.138668
FCGR2B	rs10753603	0.7	T	C	1.02	6.45654e-88	0.0352169
FCGR2B	rs1674777	1.29	G	C	24.62	0	0
CDH11	rs189570377	0.69	T	C	0.23	2.95121e-17	0.0816715
PLXNA1	rs148086886	0.08	TCCCCCA	!	11.07	1.54882e-09	0.0132468
CDH11	rs142105822	0.41	A	G	0.75	5.62341e-17	0.0489677
FCGR2B	chr1:161684781	0.07	!	CT	28.26	1.51356e-15	0.00877651
FCGR2B	rs56402041	0.12	A	G	6.9	2.95121e-19	0.0133772
LRRC32	rs796681563	0.08	AT	!	10.34	3.46737e-10	0.0127464
IGLL1	rs1538971	-0.08	T	C	34.59	4.36516e-18	0.00922845
SEMA4B	rs7535647	-0.06	A	T	23.61	1.90546e-10	0.00942097
FCRLB	rs35828900,rs796332013	0.19	GA	G	16.04	1.94984e-73	0.0104816
FCRLB	rs61801180	0.59	C	G	10.23	0	0
FCRLB	rs2089084	-0.18	A	G	6.65	4.57088e-29	0.016086
FCRLB	rs35002732	-0.18	T	C	5.66	3.98107e-27	0.0166873
ATF6	chr1:161856720	0.07	!	GCT	37.55	1.54882e-15	0.00877964
FCGR3B	rs563486876	0.49	T	C	0.95	9.77237e-30	0.0432639
ATF6	rs775002441	-1.49	T	G	0.07	1.31826e-29	0.131863
CAMP	rs6677052	-0.07	G	A	16.81	7.4131e-10	0.0113692
UAP1	rs61747497	0.77	T	C	0.25	3.01995e-22	0.0793828
UAP1	rs2048335	-0.06	A	G	24.42	2.69153e-11	0.00900559
FCGR3A	rs760762414	-1.08	A	G	0.07	9.77237e-12	0.158595
FCGR3B	rs760762414	-1.36	A	G	0.07	6.45654e-13	0.189139
REN	rs12123481	0.07	A	G	43.62	6.16595e-16	0.00865694
CREG1	rs1229430	0.1	C	T	38.57	9.12011e-25	0.00973222
CREG1	rs7513428	0.22	T	C	15.35	2.23872e-82	0.0114428
CREG1	rs144088168	-1.96	A	T	0.06	4.57088e-30	0.172047
CREG1	rs78452229	-0.16	C	T	4.93	1.41254e-16	0.0193618
DPT	rs76529514	-0.11	C	T	11.72	1.47911e-17	0.0128975
XCL2	rs4501820	0.07	T	C	20.46	3.16228e-14	0.00922084
DPT	rs192814714	0.22	C	T	1.94	3.46737e-12	0.0316212
DPT	rs580360	-0.09	T	C	49.37	2.23872e-19	0.009999
DPT	chr1:168715987	-0.14	!	AAAGTAAGTACCG	37.1	6.30957e-56	0.00888586
DPT	rs1018454	-0.34	A	C	44.85	0	0
DPT	chr1:168728911	-1.49	!	CGTGGGTTCCCCG	0.2	5.7544e-52	0.0982327
DPT	rs582986	-0.17	!	GTTTTTTTTTTT	26.65	2.75423e-20	0.018422
DPT	chr1:168754638	-1.09	!	G	0.81	1.86209e-123	0.0461263
DPT	rs12065661	0.15	A	G	18.45	1.69824e-38	0.0115608
DPT	rs141588269	0.24	T	C	2.61	4.89779e-20	0.026183
TFPI	rs758147801	-0.71	G	A	0.16	8.70964e-13	0.0993077
DPT	rs10533376,rs56103701	0.06	!	T	40.16	7.4131e-11	0.00921369
RRM2	rs754984933	1.73	C	A	0.16	1.12202e-70	0.0973327
EMC8	rs754984933	1	C	A	0.16	2.23872e-26	0.0941025
LECT1	rs754984933	0.66	C	A	0.16	5.88844e-12	0.0958979
CD3E	rs754984933	0.71	C	A	0.16	2.88403e-13	0.0972642
SEC13	rs754984933	0.98	C	A	0.16	4.16869e-24	0.0967655
RRM2	chr1:169342909	0.25	TAGTGTATATATATATATACGTACATATATATACTTGTATTAGTATATATATATATATACAAGTACATATATATACTTGTATTAG	!	1.07	9.12011e-10	0.0408224
CD79A	chr1:169369423	0.82	!	ATGTGTT	0.16	7.24436e-18	0.0952273
PSMA5	chr1:169369423	-0.88	!	ATGTGTT	0.16	1.09648e-19	0.0969277
SURF1	chr1:169369423	-0.72	!	ATGTGTT	0.16	3.89045e-13	0.0991829
SLC22A16	rs547126651	-0.7	A	T	0.2	1.47911e-14	0.0910353
TFPI	rs547126651	-0.57	A	T	0.2	8.12831e-10	0.0927976
CD3E	rs1894692	-0.5	G	A	1.9	5.88844e-68	0.0287038
SEC13	rs1894692	-0.25	G	A	1.9	9.12011e-18	0.0291221
WNT3A	rs61808983	-0.28	T	C	7.17	1.09648e-75	0.0152093
KIAA0040	rs61808983	-0.14	T	C	7.17	1.51356e-18	0.0159296
LGR4	rs61808983	-0.13	T	C	7.17	6.45654e-18	0.0150739
ALPL	rs61808983	0.21	T	C	7.17	1.23027e-39	0.0159399
UBXN2B	rs61808983	-0.09	T	C	7.17	1.62181e-09	0.014921
F5	rs61808983	-0.65	T	C	7.17	0	0
INSRR	rs61808983	-0.14	T	C	7.17	2.39883e-19	0.0155671
C14orf93	rs61808983	-0.12	T	C	7.17	1.99526e-15	0.0151102
CDH7	rs61808983	-0.39	T	C	7.17	1.12202e-132	0.0159111
SURF1	rs61808983	-0.31	T	C	7.17	5.12861e-86	0.0157712
TOR1AIP1	rs61808983	-0.39	T	C	7.17	1.58489e-134	0.0157996
FAXDC2	rs61808983	-0.1	T	C	7.17	2.5704e-11	0.0149941
SLC22A16	rs61808983	-0.41	T	C	7.17	1.38038e-147	0.0158473
HS3ST5	rs61808983	-0.1	T	C	7.17	8.31764e-10	0.01629
TFPI	rs61808983	-0.25	T	C	7.17	1.58489e-55	0.0159266
CAMK1	rs61808983	-0.18	T	C	7.17	5.49541e-38	0.0139702
NPTX2	rs61808983	-0.12	T	C	7.17	2.23872e-14	0.0157148
SULT1B1	rs72708008	-0.17	G	A	3.43	7.94328e-15	0.0218833
TFPI	rs974793	0.19	T	C	30.95	5.01187e-97	0.00908954
TFPI	rs72708013	-0.32	G	T	3.31	1.44544e-42	0.0234015
C11orf87	rs9332673	-0.39	A	G	3.31	2.04174e-66	0.0226544
DTX1	rs6027	-0.27	C	T	3.31	1.86209e-32	0.0227615
WNT3A	rs6027	-0.38	C	T	3.31	1e-62	0.0227325
PSMA5	rs6027	-0.5	C	T	3.31	4.2658e-105	0.0229652
CDH7	rs6027	-0.51	C	T	3.31	4.0738e-111	0.0227694
SURF1	rs6027	-0.42	C	T	3.31	5.88844e-71	0.023582
TOR1AIP1	rs6027	-0.49	C	T	3.31	4.36516e-102	0.0228416
SLC22A16	rs6027	-0.52	C	T	3.31	4.89779e-112	0.0231187
NPTX2	rs4656685	0.17	T	C	30.92	2.51189e-79	0.0090146
RRM2	rs9332701	-0.26	G	A	7.19	4.46684e-62	0.0156375
GUCA1A	rs9332701	-0.6	G	A	7.19	0	0
C11orf87	rs9332701	-0.36	G	A	7.19	2.51189e-120	0.0154345
TPMT	rs9332701	0.36	G	A	7.19	2.95121e-119	0.0155048
TMEM154	rs9332701	-0.17	G	A	7.19	5.62341e-29	0.0152173
DTX1	rs9332701	-0.23	G	A	7.19	3.71535e-51	0.0152873
LRIT3	rs9332701	-0.16	G	A	7.19	6.30957e-28	0.0146056
EHBP1	rs9332701	-0.23	G	A	7.19	3.01995e-54	0.0148302
PSMA5	rs9332701	-0.39	G	A	7.19	1.99526e-140	0.0154593
GIPC1	rs9332701	-0.12	G	A	7.19	3.0903e-16	0.0146883
CD3E	rs9332701	-0.38	G	A	7.19	2.69153e-128	0.0157696
COX6C	rs9332701	-0.4	G	A	7.19	4.0738e-148	0.0154327
CBFB	rs9332701	-0.1	G	A	7.19	1.41254e-10	0.0155896
SULT1B1	rs9332701	-0.27	G	A	7.19	6.0256e-67	0.0156198
SEC13	rs9332701	-0.17	G	A	7.19	1.90546e-26	0.0159748
JPH1	rs9332701	-0.16	G	A	7.19	2.34423e-25	0.0153767
F5	rs966751	-0.51	G	C	3.31	3.89045e-117	0.0221664
EHBP1	rs3766103	0.05	C	T	43.18	4.67735e-11	0.00759779
COX6C	rs9332659	-0.46	G	C	3.31	5.88844e-89	0.0230038
CD3E	rs9332654	-0.37	T	G	3.31	4.89779e-59	0.022837
TPMT	rs755794164	0.18	ATTTTTTTTTTTTTTT	!	3.23	2.5704e-14	0.0236273
SIGLEC11	rs397818055,rs9332652	0.27	TT	!	30.47	1.41254e-219	0.0085361
JPH1	rs9332646	-0.16	T	C	3.32	5.01187e-12	0.0231708
TMEM154	rs2301516	-0.21	C	T	3.36	7.76247e-22	0.0218681
SULT1B1	rs6701330	-0.32	C	T	33.79	0	0.00843516
RRM2	rs7535409	-0.14	G	A	33.79	4.89779e-61	0.00849383
TMEM154	rs7535409	-0.06	G	A	33.79	3.46737e-12	0.00862398
LRIT3	rs7535409	-0.06	G	A	33.79	8.12831e-13	0.00838109
CD3E	rs7535409	-0.09	G	A	33.79	1.86209e-22	0.00923167
CBFB	rs7535409	-0.06	G	A	33.79	1.58489e-14	0.00781201
HS3ST5	rs7535409	-0.06	G	A	33.79	3.98107e-12	0.00864821
SEC13	rs7535409	-0.13	G	A	33.79	1.90546e-54	0.00836634
CAMK1	rs7535409	-0.24	G	A	33.79	7.94328e-32	0.0204428
GPR68	rs10800453	-0.1	A	T	30.46	8.51138e-33	0.008384
PILRA	rs10800453	-0.28	A	T	30.46	2.04174e-232	0.00860195
WNT3A	rs1557570	-0.08	T	G	34.04	1.07152e-21	0.00835966
F5	rs1557570	-0.12	T	G	34.04	3.31131e-44	0.0086044
CDH7	rs1557570	-0.15	T	G	34.04	1.1749e-59	0.00920848
COX6C	rs1557570	-0.06	T	G	34.04	7.94328e-13	0.0083774
TOR1AIP1	rs1557570	-0.12	T	G	34.04	5.49541e-42	0.00883859
CAMK1	rs3766109	-0.84	T	A	30.46	0	0
LRP1	rs763713998	2.07	C	T	0.02	8.51138e-13	0.289403
EMC8	rs6686805	-0.08	C	A	34.9	4.7863e-24	0.00790979
PELI2	rs9332600	-0.18	T	C	30.47	3.16228e-101	0.00842705
KIAA0040	rs929130	0.06	A	G	27.91	4.7863e-13	0.00829734
RNF13	rs929130	0.09	A	G	27.91	7.94328e-27	0.00839322
JPH1	rs112177003	0.11	CACACAT	!	27.82	1.02329e-37	0.00856928
SLC22A16	rs56100784,rs72248387	0.1	T	TCA	27.79	7.4131e-30	0.00881054
TFPI	rs6025	-0.32	T	C	1.88	8.91251e-28	0.029295
EDDM3A	rs1988608	0.07	A	G	27.89	4.7863e-16	0.00862409
GUCA1A	rs6033	-0.17	G	A	4.17	4.46684e-19	0.0190481
CD3E	rs201078171	-0.76	T	C	0.37	5.49541e-30	0.0668063
C11orf87	rs754464997	-0.64	T	C	0.16	1.04713e-11	0.0941194
TFPI	rs16684	0.12	T	TCTCTGGC	47.2	7.24436e-45	0.00853828
RRM2	rs2239853	-0.09	C	T	44.2	7.76247e-29	0.00807695
C11orf87	rs2239853	-0.1	C	T	44.2	5.7544e-11	0.0152672
TMEM154	rs2239853	-0.08	C	T	44.2	1.90546e-26	0.00751757
PSMA5	rs2239853	-0.17	C	T	44.2	1e-96	0.0081456
C14orf93	rs2239853	-0.05	C	T	44.2	1.12202e-09	0.00820882
SURF1	rs2239853	-0.15	C	T	44.2	4.57088e-69	0.00853973
COX6C	rs2239853	-0.16	C	T	44.2	3.23594e-84	0.00822849
CD3E	rs2239854	-0.1	A	G	28.01	2.0893e-17	0.0117803
C11orf87	rs201865717	-1.49	A	G	0.03	1.51356e-14	0.193849
PSMA5	rs201865717	-1.5	A	G	0.03	1.54882e-14	0.195225
F5	rs201865717	-1.43	A	G	0.03	3.63078e-14	0.188814
CDH7	rs201865717	-1.65	A	G	0.03	4.67735e-17	0.196556
SURF1	rs201865717	-1.24	A	G	0.03	6.45654e-10	0.200684
CD3E	rs201865717	-1.48	A	G	0.03	3.89045e-14	0.195648
COX6C	rs201865717	-1.56	A	G	0.03	1.34896e-15	0.195243
TOR1AIP1	rs201865717	-1.41	A	G	0.03	5.62341e-13	0.19558
SLC22A16	rs201865717	-1.37	A	G	0.03	2.5704e-12	0.195731
TFPI	rs201865717	-1.2	A	G	0.03	1.47911e-09	0.198458
C11orf87	rs6427202	0.15	C	T	47.21	3.38844e-76	0.00811983
KIAA0040	rs6427202	0.06	C	T	47.21	7.07946e-12	0.0087514
SEC13	chr1:169559894	-0.09	!	CCTGAGCGTGTATGTAT	44.22	6.91831e-28	0.00822192
CAMK1	chr1:169559894	-0.06	!	CCTGAGCGTGTATGTAT	44.22	9.33254e-18	0.00699147
SULT1B1	rs7523043	0.52	T	G	3.47	1.31826e-129	0.0214685
SLC22A16	rs7540556	0.18	T	C	47.18	3.89045e-104	0.0083062
F5	rs6678795	-0.13	A	G	44.22	1.65959e-61	0.00785601
WNT3A	rs2187955	-0.14	A	G	44.22	5.12861e-63	0.00835527
TOR1AIP1	rs2187955	-0.18	A	G	44.22	4.57088e-105	0.00826866
CDH7	rs201926894,rs368983761	-0.09	TT	!	27.99	3.31131e-17	0.0106698
SURF1	chr1:169572951	-0.08	!	TCTTT	36.71	1.41254e-14	0.0103961
TOR1AIP1	chr1:169572951	-0.07	!	TCTTT	36.71	3.0903e-14	0.00921722
F5	rs35902866	-0.06	T	C	36.67	1.20226e-10	0.00931815
COX6C	rs35902866	-0.07	T	C	36.67	5.01187e-12	0.0101372
SULT1B1	chr1:169575879	-0.08	!	TGTGTATCTATG	28.55	8.70964e-18	0.00931334
CD3E	rs6677374	0.16	A	G	46.71	1.38038e-80	0.00841614
PSMA5	rs10489185	-0.08	A	C	36.69	6.30957e-18	0.00927343
GUCA1A	rs10753787	0.09	T	C	46.69	5.12861e-28	0.00820162
CDH7	rs10753787	0.2	T	C	46.69	2.81838e-127	0.00833353
JPH1	rs10753787	0.07	T	C	46.69	5.88844e-19	0.00787037
SULT1B1	rs10800458	0.16	T	G	16.6	4.89779e-42	0.0117775
NPTX2	rs35706397	-0.06	TAA	!	26.21	1.02329e-09	0.00982683
SELP	rs6128	-0.16	T	C	15.01	2.5704e-47	0.011074
SELP	rs6136	-0.4	G	T	12.39	1.47911e-227	0.0124202
SLC22A16	rs742127	-0.09	C	G	28.55	6.60693e-15	0.0115506
DTX1	rs2205896	0.1	T	G	46.32	2.51189e-34	0.00818509
SELL	rs3917775	-0.24	C	T	43.56	1.02329e-193	0.00808344
SELP	rs2235302	-0.1	T	C	48.6	3.80189e-35	0.00808413
SELP	rs139249907	-1.05	A	G	0.07	6.45654e-13	0.146026
SELP	rs201933810	-1.74	G	C	0.28	4.46684e-119	0.0749973
SELP	rs7529463	-1.56	T	C	0.04	3.80189e-14	0.206142
WNT3A	rs1175461430	-0.64	A	G	0.16	1.28825e-11	0.0945354
PSMA5	rs1175461430	-0.74	A	G	0.16	3.0903e-15	0.0938228
F5	rs1175461430	-0.71	A	G	0.16	9.77237e-15	0.0917054
CDH7	rs1175461430	-0.78	A	G	0.16	2.23872e-16	0.0950229
SURF1	rs1175461430	-0.63	A	G	0.16	7.94328e-11	0.0968982
CD3E	rs1175461430	-0.6	A	G	0.16	1.58489e-10	0.0937944
COX6C	rs1175461430	-0.83	A	G	0.16	2.04174e-18	0.0948034
TOR1AIP1	rs1175461430	-0.87	A	G	0.16	5.49541e-20	0.0950423
SLC22A16	rs1175461430	-0.69	A	G	0.16	3.0903e-13	0.094645
SELL	rs4987388	-0.13	A	G	27.39	4.16869e-36	0.0103617
SELL	chr1:169692243	-0.4	TAATTTAATTTAATTTAA	!	30.15	0	0
SELL	rs2223286	-0.26	C	T	34.63	2.69153e-47	0.0179992
SELE	chr1:169735413	0.12	G	!	32.61	4.16869e-41	0.00893684
SELE	rs192480707	0.34	C	A	0.67	4.2658e-12	0.0490756
SELP	rs186270578	-1.46	TATAT	!	0.05	1.69824e-18	0.166368
SELP	rs756967015	-2.07	TTTCTTC	!	0.08	2.81838e-36	0.164584
DRGX	rs576757666	0.59	C	G	0.2	4.67735e-11	0.0896539
DRGX	rs533088212	0.54	C	A	0.2	2.04174e-11	0.0805609
DRGX	rs79546466	-0.58	C	T	1	7.4131e-57	0.0365006
DRGX	chr1:170536440	-0.26	!	TTGAT	3.49	6.45654e-32	0.0221134
DRGX	rs149941239	0.4	A	G	1.36	6.16595e-25	0.0387866
DRGX	rs143710785	0.38	T	C	1.42	1.86209e-27	0.0350028
DRGX	rs781676995	1.04	A	G	0.06	3.54813e-13	0.143019
DRGX	chr1:170641139	-0.18	TGTTTTTTTTGTTTTG	!	7.71	5.88844e-23	0.0182459
DRGX	rs186328656	0.54	C	T	0.24	1.04713e-09	0.0884948
DRGX	rs627848	0.57	A	G	32.46	0	0
DRGX	rs370910658	0.6	CCTCTCTCTCTCTCT	!	1.74	4.46684e-93	0.0293191
DRGX	rs148627381	0.13	T	C	3.48	1.34896e-09	0.021447
DRGX	rs886292439	-0.36	CATGCACACACACACACA	!	7.8	1.94984e-129	0.0148727
DRGX	chr1:170907461	-0.31	!	CGCTTT	1.86	1.65959e-15	0.038923
MYOC	rs182591736	-0.39	A	T	0.55	8.70964e-15	0.0502784
MYOC	rs7547017	0.14	C	T	41.16	1.90546e-60	0.00853647
MYOC	rs74315329	-2.17	A	G	0.16	8.51138e-103	0.100799
MYOC	rs78578111	0.17	A	G	4.38	1.90546e-10	0.0266927
MYOC	rs7547721	-0.49	A	G	8.52	7.58578e-239	0.0148476
MYOC	rs235919	0.19	A	G	30.61	3.16228e-46	0.0133106
MYOC	rs201552559	-1.11	T	C	0.06	1.14815e-11	0.163558
MYOC	rs235922	-0.22	C	A	48.44	4.0738e-141	0.00869895
MYOC	rs12118702	-0.13	T	C	12.29	8.51138e-21	0.0138991
PA2G4	rs368088789	-0.08	TAA	!	25.92	1.62181e-18	0.00911069
DNM2	chr1:171972863	0.06	AAACAAAAACAAC	!	25.11	4.89779e-11	0.00912685
NCAM1	rs66842241,rs67968105	0.06	TATCTTGTGTGTGTGTGTGTGTGTGTGTT	!	37.87	1.69824e-10	0.00939495
CD14	rs35527973,rs397808338,rs398074420	-0.08	AT	A	46.89	6.16595e-23	0.00811307
CD14	rs9425316	-0.06	C	T	46.89	4.67735e-13	0.00829376
CACNA2D3	rs3213563	0.21	T	C	46.38	3.71535e-150	0.0080462
POMGNT2	rs2285176	0.06	A	G	48.88	1.1749e-14	0.00777329
CTSE	rs2285170	-0.06	G	C	48.36	1.90546e-11	0.00893776
MINPP1	rs2285170	-0.1	G	C	48.36	4.36516e-38	0.00775052
SMPD1	rs12743641	0.06	A	G	25.86	1.58489e-09	0.00994121
NAAA	rs397981968,rs71111032	0.06	ATGGCAGAG	A	25.87	1.38038e-10	0.00934865
DRGX	rs529989857	-0.63	C	G	0.45	2.04174e-28	0.0569807
PRDX6	rs142289742	0.12	T	TA	14.75	7.58578e-27	0.0111865
DARS2	rs74514971	-0.07	T	TACTC	22.63	5.62341e-13	0.00970966
DARS2	rs141298312	-0.24	A	G	2.99	2.45471e-25	0.0230748
SERPINC1	rs2227624	-0.48	T	A	0.54	1.47911e-21	0.0503336
SERPINC1	rs757753543	-1.84	T	C	0.08	1.04713e-37	0.143361
CACYBP	rs776050019	-0.84	C	T	0.09	4.36516e-11	0.127444
MYOC	rs766144948	-1.22	A	G	0.05	1.65959e-14	0.158966
CACYBP	rs139185768,rs3085673	-0.2	GTATTG	!	9.47	3.54813e-50	0.0134273
HTR7	rs557150901	0.34	A	G	0.57	5.7544e-12	0.0493784
BCAN	rs2227160	0.06	G	T	37.62	4.36516e-12	0.00866448
TNR	rs2235256	-0.13	G	A	47.08	4.89779e-62	0.00782136
ANGPTL1	rs4650995	-0.3	T	C	49.23	0	0.00794822
ANGPTL1	rs2476562	-0.05	T	C	37.76	1.04713e-09	0.00819396
ANGPTL1	rs6425496	-0.09	C	T	48.84	1.02329e-25	0.00858451
ANGPTL1	rs181385249	-0.38	G	C	0.96	1.65959e-21	0.0398974
ANGPTL1	rs751052965	-2.02	G	A	0.04	6.60693e-22	0.209987
ANGPTL1	rs148080321	0.52	T	TC	2.75	2.39883e-98	0.0247057
ANGPTL1	rs11445608	-0.34	TTTA	!	10.15	9.33254e-140	0.01351
ANGPTL1	rs10718126	0.07	C	CA	37.88	5.12861e-19	0.00785683
ANGPTL1	rs12739010	-0.07	G	C	49.15	1.12202e-16	0.00844278
FAM20B	chr1:179026247	0.43	!	GGGCACC	1.09	1.02329e-27	0.0394104
FAM20B	rs67498652	0.09	T	G	37.94	3.46737e-26	0.00850194
CD48	chr1:179476552	0.05	TTCGGTTTTTTTTTT	!	42.05	8.31764e-10	0.00814499
NEGR1	rs72704449	0.14	C	T	4.58	7.07946e-12	0.0204199
FGFR3	rs72704449	0.13	C	T	4.58	6.16595e-12	0.018907
DCP1A	rs72704449	0.12	C	T	4.58	9.54993e-11	0.0185359
CNTFR	rs72704449	0.15	C	T	4.58	3.0903e-14	0.0197512
EFNB2	rs72704449	0.14	C	T	4.58	7.4131e-13	0.0195215
CD93	rs72704449	0.18	C	T	4.58	2.18776e-20	0.0194537
VWC2	rs72704449	0.13	C	T	4.58	2.81838e-11	0.019532
UNC5B	rs72704449	0.17	C	T	4.58	7.94328e-19	0.0191856
LEFTY2	rs72704449	0.13	C	T	4.58	1.28825e-10	0.0202223
EPHB4	rs72704449	0.13	C	T	4.58	7.94328e-12	0.0190071
EPHA4	rs72704449	0.14	C	T	4.58	2.34423e-12	0.0199649
NRXN3	rs72704449	0.14	C	T	4.58	3.54813e-12	0.020132
ADAMTSL1	rs72704449	0.14	C	T	4.58	1.38038e-12	0.0197573
CADM2	rs72704449	0.13	C	T	4.58	2.39883e-12	0.0185474
SLITRK6	rs72704449	0.16	C	T	4.58	2.75423e-17	0.0189203
CD46	rs72704449	0.18	C	T	4.58	3.23594e-20	0.0195422
APOA4	rs72704449	0.12	C	T	4.58	1.51356e-10	0.0187383
ROR1	rs72704449	0.19	C	T	4.58	8.51138e-23	0.0193321
TNFRSF1A	rs72704449	0.14	C	T	4.58	1.94984e-12	0.0198919
LSAMP	rs72704449	0.15	C	T	4.58	2.51189e-14	0.0196818
DLL4	rs72704449	0.12	C	T	4.58	7.58578e-11	0.0184372
MATN2	rs72704449	0.12	C	T	4.58	8.91251e-10	0.019583
CADM1	rs72704449	0.16	C	T	4.58	1.44544e-17	0.0187542
RGMB	rs72704449	0.17	C	T	4.58	1.62181e-17	0.0199575
FSTL3	rs72704449	0.12	C	T	4.58	5.49541e-10	0.0193415
EPHA2	rs72704449	0.13	C	T	4.58	3.71535e-11	0.0196523
CTSZ	rs72704449	0.13	C	T	4.58	1.31826e-10	0.0202333
CD55	rs72704449	0.16	C	T	4.58	7.24436e-16	0.0198355
NRXN3	rs72704449	0.13	C	T	4.58	2.88403e-11	0.0195419
DLL1	rs72704449	0.13	C	T	4.58	5.12861e-12	0.0188352
RGMA	rs72704449	0.12	C	T	4.58	1.54882e-09	0.0198702
VASN	rs72704449	0.16	C	T	4.58	7.4131e-16	0.0198425
NELL2	rs72704449	0.12	C	T	4.58	1.8197e-09	0.0199563
XXYLT1	rs72704449	0.13	C	T	4.58	3.80189e-11	0.0196624
PNLIPRP1	rs72704449	0.12	C	T	4.58	1.8197e-10	0.0188211
LRP11	rs72704449	0.11	C	T	4.58	1.38038e-10	0.0171392
NEGR1	rs72704449	0.15	C	T	4.58	2.95121e-15	0.0190043
UNC5B	rs72704449	0.17	C	T	4.58	2.81838e-18	0.0194987
ROR2	rs72704449	0.12	C	T	4.58	8.91251e-10	0.019583
SCG3	rs72704449	0.12	C	T	4.58	8.91251e-10	0.019583
ART3	rs72704449	0.18	C	T	4.58	9.33254e-21	0.019265
EPHB2	rs72704449	0.13	C	T	4.58	8.70964e-11	0.0200376
EFEMP1	rs72704449	0.12	C	T	4.58	1.04713e-09	0.0196655
SCARF2	rs72704449	0.12	C	T	4.58	1.23027e-10	0.0186464
SERPINF1	rs72704449	0.12	C	T	4.58	1.90546e-10	0.0188419
AZGP1	rs72704449	0.16	C	T	4.58	1.54882e-16	0.0193876
IL2RB	rs72704449	0.12	C	T	4.58	2.75423e-10	0.0190114
DLK2	rs72704449	0.15	C	T	4.58	1.69824e-14	0.0195526
LMAN2	rs72704449	0.19	C	T	4.58	1.8197e-21	0.0199688
HNF4A	rs61747728	0.14	T	C	4.26	3.38844e-12	0.0201132
B4GALT1	rs61747728	0.19	T	C	4.26	2.23872e-20	0.0205399
TRAPPC3	rs61747728	0.13	T	C	4.26	5.49541e-11	0.0198266
LRP11	rs61747728	0.17	T	C	4.26	1.23027e-19	0.0187506
UNC5D	rs61747728	0.18	T	C	4.26	6.91831e-19	0.0202789
TGFBR3	rs61747728	0.18	T	C	4.26	1.69824e-17	0.0211447
IL18BP	rs61747728	0.15	T	C	4.26	3.38844e-13	0.0206101
TNFRSF1B	rs61747728	0.16	T	C	4.26	5.24807e-15	0.0204582
EPHB6	rs61747728	0.19	T	C	4.26	1.65959e-20	0.0204692
HAVCR2	rs61747728	0.12	T	C	4.26	1.14815e-10	0.0186161
UNC5C	rs61747728	0.15	T	C	4.26	4.89779e-14	0.0199081
TNFRSF21	rs61747728	0.2	T	C	4.26	6.16595e-22	0.0207755
TREML2	rs61747728	0.13	T	C	4.26	3.46737e-10	0.0207129
QPCT	rs61747728	0.15	T	C	4.26	4.89779e-14	0.0199081
TNFRSF1B	rs61747728	0.18	T	C	4.26	4.67735e-18	0.0207829
PCDH10	rs61747728	0.13	T	C	4.26	2.69153e-11	0.0195121
KITLG	rs61747728	0.12	T	C	4.26	1.14815e-09	0.0197131
MANSC1	rs61747728	0.16	T	C	4.26	9.12011e-16	0.0199051
SLITRK1	rs4652418	0.06	A	C	27.64	2.39883e-11	0.00898281
FLRT2	rs150816167	0.14	C	T	4.63	2.39883e-12	0.0199741
DSG2	rs150816167	0.14	C	T	4.63	5.01187e-13	0.0193772
BAG5	rs12371	0.16	G	A	10.85	5.01187e-37	0.0125856
CNN2	rs12371	-0.23	G	A	10.85	3.16228e-71	0.0128888
LILRB5	rs12371	-0.13	G	A	10.85	4.36516e-24	0.012842
ACBD6	chr1:180294810	-0.14	!	TCAGCCTCCTGAGTAGCTGGGACTT	3.24	1.47911e-09	0.0231534
GLUL	rs4652700	-0.05	!	CAAAAAAAAAAACA	41.53	1.38038e-10	0.00779054
LAMC2	rs181868091	0.73	T	C	0.11	1.7378e-11	0.108526
NPL	rs10911135	0.08	C	T	16.34	1.90546e-13	0.0108766
NPL	rs143714082	-0.49	A	G	0.38	2.23872e-14	0.0641687
NPL	rs753511282	-1.33	G	A	0.05	8.12831e-11	0.204672
NPL	rs141892236	-1.03	A	G	0.04	1.94984e-10	0.161816
NPL	rs750391327	-1.18	A	G	0.05	1.23027e-10	0.183357
NPL	rs749423280	-1.21	G	T	0.04	6.30957e-10	0.195714
NPL	rs180690888	-1.29	CTTTTTT	!	0.1	1.41254e-28	0.116327
NPL	rs74646646	0.44	C	T	2.33	2.75423e-60	0.0268656
NPL	rs147460699	-1.24	T	C	0.17	5.01187e-43	0.0901742
NTN4	chr1:182997197	-0.06	!	TGGCAT	37.89	5.12861e-13	0.00830812
LAMC2	rs189722035	0.23	AA	!	1.09	1.25893e-09	0.0378753
LAMC2	rs2276544	-0.11	A	C	17.11	7.4131e-10	0.0178658
LAMC2	rs2276543	0.62	A	G	23.97	0	0
LAMC2	rs12025707	-0.28	G	A	11.95	3.80189e-116	0.0122224
LAMC2	rs755249889	0.97	G	A	0.19	1.94984e-28	0.0876994
LAMC2	chr1:183244275	0.12	!	G	12.63	1.77828e-13	0.0162944
LAMC2	rs111923356	-0.27	C	T	2.7	5.7544e-29	0.0241731
NTN4	rs758413503	-1.89	T	C	0.02	6.30957e-12	0.27501
NPL	rs185455000	-1.3	C	T	0.09	2.45471e-22	0.133732
NCF1	rs192666152	-0.34	TCCCCCCTCCC	!	1.53	5.7544e-24	0.0336767
NTN4	rs756012664	-1.15	A	G	0.04	8.31764e-11	0.177066
SMPD1	rs78444298	-0.33	A	G	1.1	1.44544e-16	0.0399471
LAMC2	rs746350563	0.77	T	TG	0.12	1.23027e-11	0.113626
GNLY	chr1:185425702	0.06	!	A	31.34	1.54882e-11	0.00889779
SOCS3	rs12134934	-0.14	T	C	5.38	1.47911e-15	0.0175468
MUSK	rs12134934	0.15	T	C	5.38	6.76083e-19	0.0168942
SOCS3	rs115213981	0.19	T	C	1.72	1.69824e-09	0.0315388
RGS18	rs4495675	0.06	T	G	45.04	7.94328e-12	0.00877248
GLRX2	rs34961778	-0.17	G	T	4.58	3.71535e-19	0.0190048
GLRX2	rs148212596	0.77	G	A	3.24	3.01995e-252	0.0226983
CFH	chr1:193644075	-2	!	GGCTT	0.02	1.62181e-09	0.331578
LILRA5	rs778369080	-0.48	G	C	0.31	4.16869e-11	0.0727498
CFHR5	chr1:195591710	-2.24	A	!	0.02	4.46684e-10	0.35916
CFH	rs746008529	-0.74	GTAATA	!	0.2	1.34896e-18	0.0840758
CFHR4	rs780954137	-0.48	C	CTG	0.2	6.76083e-13	0.0668134
CFHR1	rs766296195	-1.18	C	T	0.05	4.2658e-12	0.170321
PDGFRA	rs568753753	-0.6	A	G	0.18	2.69153e-11	0.0900559
CFHR1	rs181429301	-0.67	C	T	0.23	4.2658e-16	0.082403
DKKL1	rs142132505,rs536035163,rs201567769	0.06	CGTGTGTGTGTGTGTGT	!	30.18	8.12831e-11	0.00923332
CFHR5	chr1:196569334	-0.59	!	TT	0.22	2.81838e-15	0.0746959
GPC4	rs10801551	0.11	A	G	24.28	1.28825e-33	0.00910319
MICALL2	rs10801551	0.07	A	G	24.28	7.4131e-11	0.0107493
HPGDS	rs4657825	-0.08	A	G	24.34	1.77828e-16	0.00971327
CFB	rs47219	0.16	CCCATATT	!	24.6	1.69824e-66	0.00928835
ENOX1	rs47219	0.07	CCCATATT	!	24.6	1.54882e-12	0.00990092
MYOM3	rs47219	0.08	CCCATATT	!	24.6	1.34896e-13	0.010809
TMX2	chr1:196665337	0.07	!	TTTAT	25.13	5.7544e-13	0.00971389
CRABP1	chr1:196665337	0.08	!	TTTAT	25.13	9.54993e-14	0.0107426
DES	chr1:196665337	0.08	!	TTTAT	25.13	8.31764e-15	0.0103058
LIN7C	chr1:196665337	0.09	!	TTTAT	25.13	9.33254e-18	0.0104872
PPIL2	chr1:196665337	0.07	!	TTTAT	25.13	2.0893e-12	0.00995961
TMEM185A	chr1:196665337	0.07	!	TTTAT	25.13	4.0738e-12	0.0100943
SULT2B1	chr1:196665337	0.06	!	TTTAT	25.13	1.7378e-09	0.0099658
TRAF1	chr1:196665337	0.07	!	TTTAT	25.13	1.99526e-10	0.0110033
CNDP2	chr1:196665337	0.07	!	TTTAT	25.13	5.88844e-11	0.0106927
PIK3CG	chr1:196665337	0.07	!	TTTAT	25.13	3.16228e-11	0.0105441
PSMA2	chr1:196665337	0.06	!	TTTAT	25.13	2.51189e-10	0.00948429
BCL2L1	chr1:196665337	0.07	!	TTTAT	25.13	6.16595e-11	0.0107039
ENTPD3	chr1:196665337	0.09	!	TTTAT	25.13	1.7378e-17	0.0105757
CBX5	chr1:196665337	0.07	!	TTTAT	25.13	4.7863e-13	0.00968023
TNFSF14	chr1:196665337	0.06	!	TTTAT	25.13	2.81838e-10	0.00951105
PSMA1	chr1:196665337	0.07	!	TTTAT	25.13	2.39883e-12	0.00998704
SCN4B	chr1:196665337	0.07	!	TTTAT	25.13	2.04174e-12	0.00995506
MYRF	chr1:196665337	0.06	!	TTTAT	25.13	1.34896e-09	0.00989861
SLC30A3	chr1:196665337	0.08	!	TTTAT	25.13	2.45471e-13	0.0109269
PRND	chr1:196665337	0.07	!	TTTAT	25.13	7.07946e-13	0.00975217
RELB	rs113855128	0.07	A	!	24.31	4.89779e-12	0.0101324
FZD10	rs113855128	0.07	A	!	24.31	1.31826e-10	0.0108949
RAET1G	rs113855128	0.07	A	!	24.31	2.51189e-12	0.00999623
FLT3	rs113855128	0.06	A	!	24.31	9.12011e-10	0.00979737
PLG	rs113855128	0.07	A	!	24.31	3.38844e-12	0.0100566
CEACAM7	rs514591	0.36	G	A	24.32	0	0
NAGLU	rs551397	-0.14	T	C	24.35	1.20226e-72	0.00776625
RAB3A	chr1:196673845	0.07	!	TTTTCG	24.35	9.12011e-11	0.010801
LRMP	rs1329424	0.07	T	G	39.73	9.12011e-20	0.00769319
LRCH4	rs1329424	0.12	T	G	39.73	5.49541e-48	0.00824506
AHSA1	rs1329424	0.08	T	G	39.73	1.28825e-20	0.00859367
RPS6KA1	rs1329424	0.8	T	G	39.73	0	0
VPS4B	rs1329424	0.15	T	G	39.73	1.23027e-77	0.00804229
BRDT	rs1329424	0.1	T	G	39.73	2.45471e-36	0.007944
CSRP2	rs1329424	0.1	T	G	39.73	6.91831e-34	0.00824085
PDE6D	rs1329424	0.09	T	G	39.73	5.62341e-26	0.00853854
REPIN1	rs1329424	0.14	T	G	39.73	5.37032e-70	0.00791584
ANXA9	rs1329424	0.09	T	G	39.73	4.7863e-28	0.00819696
CSNK2A2	rs1329424	0.18	T	G	39.73	1.77828e-115	0.00788042
MYOM3	rs1329424	0.23	T	G	39.73	1.47911e-167	0.00833644
APBB1	rs1329424	0.2	T	G	39.73	3.38844e-129	0.0082704
DUSP16	rs1329424	0.13	T	G	39.73	6.91831e-60	0.00796486
LHCGR	rs1329424	0.06	T	G	39.73	4.57088e-12	0.00867265
ARF5	rs1329424	0.13	T	G	39.73	5.37032e-57	0.00817078
SGTB	rs1329424	0.12	T	G	39.73	4.67735e-53	0.00782679
NUTF2	rs1329424	0.06	T	G	39.73	2.51189e-14	0.0078727
PLA2G10	rs1329424	0.13	T	G	39.73	1.14815e-60	0.00791189
IDE	rs1329424	0.11	T	G	39.73	3.16228e-41	0.00817964
KREMEN2	rs1329424	0.1	T	G	39.73	4.57088e-37	0.00786155
LTA4H	rs1329424	0.11	T	G	39.73	4.36516e-41	0.00819418
AURKB	rs1329424	0.25	T	G	39.73	2.34423e-201	0.00825725
LCK	rs1329424	0.09	T	G	39.73	6.45654e-30	0.00792106
SYNCRIP	rs1329424	0.23	T	G	39.73	8.91251e-168	0.00833091
PFDN5	rs1329424	0.12	T	G	39.73	1.23027e-52	0.00785906
ATP5B	rs1329424	0.21	T	G	39.73	5.12861e-147	0.00813286
AMICA1	rs1329424	0.07	T	G	39.73	1.86209e-17	0.00823327
SEMA3B	rs1329424	0.11	T	G	39.73	1.77828e-39	0.00836714
ANK2	rs1329424	0.06	T	G	39.73	1.23027e-15	0.0074987
KIAA1161	rs1329424	0.13	T	G	39.73	1.47911e-57	0.00812963
RSPO2	rs1329424	0.08	T	G	39.73	1.38038e-25	0.00765136
LRTM2	rs1329424	0.25	T	G	39.73	1.09648e-208	0.00810945
MAP4K1	rs1329424	0.11	T	G	39.73	1.62181e-41	0.00814977
GLT8D1	rs1329424	0.44	T	G	39.73	0	0
B3GALT1	rs1329424	0.06	T	G	39.73	5.12861e-14	0.00796961
BRSK2	rs1329424	0.09	T	G	39.73	3.63078e-29	0.00802835
TMEM59L	rs1329424	0.14	T	G	39.73	1.31826e-70	0.00788064
FANCL	rs572515	0.11	A	G	39.73	2.5704e-40	0.00827555
MYC	rs572515	0.06	A	G	39.73	3.0903e-14	0.00790047
KLRC4	rs572515	0.06	A	G	39.73	7.24436e-15	0.00771194
STX6	rs572515	0.12	A	G	39.73	2.29087e-45	0.00848919
NRG3	rs572515	0.05	A	G	39.73	2.34423e-11	0.0074819
IL5	rs572515	0.06	A	G	39.73	4.16869e-13	0.0082759
OLFM3	rs572515	0.1	A	G	39.73	1.69824e-36	0.00792571
DEFB116	rs572515	0.1	A	G	39.73	1.41254e-38	0.00769882
MSR1	rs572515	0.11	A	G	39.73	3.80189e-45	0.00780146
LRP1B	rs572515	0.28	A	G	39.73	3.98107e-271	0.00795897
LAIR1	rs572515	0.08	A	G	39.73	8.51138e-22	0.00833895
DNER	rs572515	0.07	A	G	39.73	3.38844e-19	0.00781661
ELAVL1	rs572515	0.07	A	G	39.73	4.16869e-19	0.00783664
CD7	rs572515	0.05	A	G	39.73	3.46737e-11	0.00754692
IRF9	rs572515	0.12	A	G	39.73	3.54813e-46	0.00841142
GLTP	rs572515	0.07	A	G	39.73	4.2658e-16	0.00860927
TSTA3	rs572515	0.05	A	G	39.73	4.2658e-11	0.00758203
KPNA4	rs572515	0.05	A	G	39.73	1.94984e-10	0.00785516
PELI2	rs572515	0.12	A	G	39.73	2.18776e-54	0.00772718
MPP7	rs572515	0.08	A	G	39.73	1.69824e-23	0.00800859
CSDE1	rs572515	0.05	A	G	39.73	1.69824e-10	0.00782912
BTC	rs572515	0.05	A	G	39.73	2.69153e-11	0.00750466
BCL2L2	rs572515	0.13	A	G	39.73	1.8197e-54	0.00836476
ITPKA	rs572515	0.1	A	G	39.73	1.38038e-31	0.00855196
POLI	rs572515	0.05	A	G	39.73	1.28825e-09	0.00823879
MYCT1	rs572515	0.14	A	G	39.73	3.89045e-65	0.00821416
ACBD7	rs572515	0.07	A	G	39.73	3.54813e-19	0.00782105
SLC26A7	rs572515	0.06	A	G	39.73	3.63078e-12	0.00863203
IL17F	rs572515	0.12	A	G	39.73	1.31826e-50	0.0080208
FXN	rs572515	0.08	A	G	39.73	1.47911e-24	0.00782134
ACHE	rs572515	0.08	A	G	39.73	7.24436e-24	0.00794172
CD79A	rs572515	0.05	A	G	39.73	1.58489e-09	0.00828434
OSBPL9	rs572515	0.09	A	G	39.73	6.45654e-27	0.00837826
MAP2K6	rs572515	0.08	A	G	39.73	6.30957e-24	0.00793103
CETN3	rs572515	0.06	A	G	39.73	5.49541e-15	0.00767752
MX1	rs572515	0.09	A	G	39.73	5.24807e-25	0.00871392
YEATS4	rs572515	0.06	A	G	39.73	1.99526e-12	0.00852901
ASPA	rs572515	0.2	A	G	39.73	1.90546e-141	0.00789878
CKMT2	rs572515	0.16	A	G	39.73	2.69153e-89	0.00798575
ASRGL1	rs572515	0.06	A	G	39.73	8.31764e-12	0.00878096
PTGES2	rs572515	0.09	A	G	39.73	1.04713e-26	0.00841329
RABIF	rs572515	0.14	A	G	39.73	2.63027e-63	0.00833554
MUTED	rs572515	0.1	A	G	39.73	5.01187e-32	0.00848973
NDUFA5	rs572515	0.06	A	G	39.73	5.12861e-12	0.00869317
LRRTM1	rs572515	0.34	A	G	39.73	0	0
NPL	rs572515	0.06	A	G	39.73	2.18776e-11	0.00896471
CXCL5	rs572515	0.13	A	G	39.73	9.54993e-55	0.00834261
FGF1	rs572515	0.1	A	G	39.73	1.99526e-33	0.00830036
FGF17	rs572515	0.14	A	G	39.73	4.36516e-63	0.00835049
PROC	rs572515	0.07	A	G	39.73	5.12861e-19	0.00785683
HSD17B1	rs572515	0.08	A	G	39.73	1.58489e-26	0.00750548
GCKR	rs572515	0.12	A	G	39.73	1.86209e-52	0.007873
RLN3	rs572515	0.1	A	G	39.73	3.46737e-32	0.00846743
PVRIG	rs572515	0.05	A	G	39.73	1.47911e-09	0.00826907
SNAPIN	rs572515	0.12	A	G	39.73	9.77237e-46	0.0084534
KIR2DL2	rs572515	0.15	A	G	39.73	3.98107e-78	0.00801641
SIGLEC8	rs572515	0.18	A	G	39.73	1.25893e-106	0.00820682
TSSK2	rs572515	0.08	A	G	39.73	5.88844e-24	0.00792571
CD3G	rs572515	0.06	A	G	39.73	6.30957e-14	0.00799841
KIR3DL3	rs572515	0.07	A	G	39.73	5.37032e-18	0.00809696
HRK	rs572515	0.12	A	G	39.73	5.88844e-53	0.00783444
NR4A1	rs572515	0.08	A	G	39.73	3.23594e-21	0.0084613
POMGNT1	rs572515	0.09	A	G	39.73	4.46684e-31	0.00776324
BATF3	rs572515	0.22	A	G	39.73	4.67735e-163	0.00808465
G0S2	rs572515	0.05	A	G	39.73	3.54813e-10	0.00797103
JPH3	rs572515	0.06	A	G	39.73	6.16595e-15	0.00769181
SYT17	rs572515	0.06	A	G	39.73	1.31826e-11	0.00886706
CCL26	rs572515	0.13	A	G	39.73	2.39883e-55	0.00829573
USP25	rs572515	0.08	A	G	39.73	6.30957e-21	0.00852451
CDK2AP1	rs572515	0.05	A	G	39.73	1.99526e-10	0.00785953
EDDM3A	rs572515	0.05	A	G	39.73	2.34423e-10	0.00789028
MNX1	rs572515	0.11	A	G	39.73	9.12011e-41	0.00822771
MCM6	rs572515	0.09	A	G	39.73	1.94984e-31	0.00771614
S100P	rs572515	0.05	A	G	39.73	2.88403e-10	0.00793036
DLL3	rs572515	0.4	A	G	39.73	0	0
ATP4B	rs572515	0.08	A	G	39.73	5.62341e-25	0.00775068
NLRP10	rs33944729,rs397954133	0.07	T	TA	39.73	8.70964e-20	0.00768896
AK5	rs33944729,rs397954133	0.15	T	TA	39.73	5.37032e-80	0.00791987
DDX58	chr1:196689020	-0.16	TAGAAAAAAAAGAAAG	!	39.66	2.23872e-84	0.00822051
CD80	chr1:196689020	0.08	TAGAAAAAAAAGAAAG	!	39.66	5.24807e-21	0.00850693
CASP14	chr1:196689020	0.06	TAGAAAAAAAAGAAAG	!	39.66	3.38844e-15	0.00761837
BCL2L11	chr1:196689020	-0.15	TAGAAAAAAAAGAAAG	!	39.66	3.31131e-81	0.00785923
VBP1	chr1:196689020	-0.06	TAGAAAAAAAAGAAAG	!	39.66	4.7863e-14	0.00796007
DYNLL1	chr1:196689020	-0.12	TAGAAAAAAAAGAAAG	!	39.66	1.7378e-48	0.00820082
F13B	rs34331968	-0.08	C	T	46.35	7.07946e-19	0.00901547
NDUFS4	rs10801556	-1.01	A	G	39.73	0	0
SAMHD1	rs528298	0.15	!	ATG	39.73	3.31131e-74	0.00823077
SYNGR3	rs528298	0.08	!	ATG	39.73	4.0738e-21	0.00848294
ROBLD3	rs528298	0.12	!	ATG	39.73	1.23027e-45	0.00846303
CSNK2A1	rs528298	0.05	!	ATG	39.73	8.51138e-11	0.00770265
FUT3	rs528298	0.09	!	ATG	39.73	9.77237e-26	0.00858095
DEFB106A	rs528298	0.16	!	ATG	39.73	8.12831e-88	0.00805425
C4BPB	rs528298	0.08	!	ATG	39.73	1.86209e-21	0.00841002
CCDC167	rs528298	0.15	!	ATG	39.73	8.91251e-81	0.00788062
GADD45GIP1	rs528298	0.18	!	ATG	39.73	1.04713e-115	0.00787245
POLH	rs10922094	0.06	!	CATTA	40.16	5.88844e-14	0.00798877
DUSP4	rs10922094	0.11	!	CATTA	40.16	1.38038e-42	0.0080423
ZHX3	rs10922094	0.11	!	CATTA	40.16	6.76083e-41	0.00821404
CBFB	rs10922094	0.09	!	CATTA	40.16	2.29087e-28	0.00814771
RBBP9	rs10922094	0.05	!	CATTA	40.16	1.20226e-09	0.00822376
BAG3	rs10922094	0.14	!	CATTA	40.16	1.1749e-66	0.00811727
PIAS4	rs10922094	0.12	!	CATTA	40.16	4.7863e-54	0.00775229
B4GALT5	rs10922094	0.1	!	CATTA	40.16	3.46737e-36	0.00796127
APOM	rs10922094	0.14	!	CATTA	40.16	4.0738e-67	0.00808861
CST8	rs10922094	0.16	!	CATTA	40.16	3.46737e-80	0.00843761
SFTPB	rs10922094	0.05	!	CATTA	40.16	1.25893e-09	0.00823377
SERPINB1	rs10922094	0.09	!	CATTA	40.16	6.91831e-28	0.00822192
KERA	rs10922094	0.12	!	CATTA	40.16	4.67735e-49	0.00815123
TMED2	rs10922094	0.12	!	CATTA	40.16	8.70964e-49	0.00817461
CD300E	rs10922094	0.11	!	CATTA	40.16	9.54993e-46	0.00774807
KLRB1	rs10922094	0.1	!	CATTA	40.16	2.18776e-34	0.00817758
GCNT4	rs10922094	0.16	!	CATTA	40.16	2.23872e-91	0.00789237
BRAT1	rs10922094	0.07	!	CATTA	40.16	1.25893e-19	0.00772296
CD58	rs10922094	0.13	!	CATTA	40.16	1.8197e-59	0.00799382
SPINK7	rs10922094	0.09	!	CATTA	40.16	5.62341e-28	0.00820785
LRRK2	rs10922094	0.12	!	CATTA	40.16	4.57088e-47	0.00832838
TLR4	rs10922094	0.05	!	CATTA	40.16	2.5704e-10	0.00790802
TENM3	rs10922094	0.08	!	CATTA	40.16	1.23027e-21	0.00837217
SPATA20	rs10922094	0.06	!	CATTA	40.16	3.01995e-15	0.00760449
RUNX3	rs10922094	0.06	!	CATTA	40.16	1.02329e-11	0.0088194
RNF122	rs10922094	0.09	!	CATTA	40.16	4.7863e-28	0.00819696
EQTN	rs10922094	0.07	!	CATTA	40.16	3.54813e-18	0.008053
FAM162B	rs10922094	0.1	!	CATTA	40.16	8.70964e-39	0.00767698
COL6A3	rs10922094	0.08	!	CATTA	40.16	1.90546e-20	0.00863231
TBX5	rs10922094	0.1	!	CATTA	40.16	1.99526e-35	0.00805049
RIC3	rs10922094	0.16	!	CATTA	40.16	2.63027e-88	0.00803138
ERN1	rs10922094	0.06	!	CATTA	40.16	2.51189e-14	0.0078727
TMPRSS6	rs10922094	0.05	!	CATTA	40.16	1.04713e-11	0.00735308
TRABD	rs10922094	0.06	!	CATTA	40.16	1.94984e-14	0.00783915
CHCHD10	rs10922094	0.12	!	CATTA	40.16	1.69824e-51	0.00794867
SORT1	rs10922094	0.09	!	CATTA	40.16	8.12831e-32	0.00766733
CHFR	rs10922094	0.09	!	CATTA	40.16	2.0893e-27	0.00829819
BLK	rs10922094	0.07	!	CATTA	40.16	6.60693e-20	0.00766375
AQP4	rs10922094	0.11	!	CATTA	40.16	1.38038e-43	0.0079456
MFN1	rs10922094	0.06	!	CATTA	40.16	2.95121e-15	0.00760172
GPR101	rs10922094	0.09	!	CATTA	40.16	3.01995e-27	0.00832408
KMT2C	rs10922094	0.1	!	CATTA	40.16	8.91251e-38	0.00778377
ACAD8	rs10922094	0.09	!	CATTA	40.16	2.45471e-27	0.00830949
PLSCR3	rs10922094	0.09	!	CATTA	40.16	5.7544e-31	0.0077778
GALE	rs10922094	0.05	!	CATTA	40.16	1.07152e-09	0.00819891
RBFOX2	rs10922094	0.05	!	CATTA	40.16	1.94984e-10	0.00785516
ALDH3A1	rs10922094	0.06	!	CATTA	40.16	9.54993e-13	0.00840708
TMEM230	rs10922094	0.09	!	CATTA	40.16	1.54882e-28	0.00812191
ARFGAP1	rs10922094	0.13	!	CATTA	40.16	1.44544e-52	0.00851984
ITGAL	rs10922094	0.07	!	CATTA	40.16	3.46737e-17	0.00830403
MYB	rs10922094	0.1	!	CATTA	40.16	1.51356e-37	0.00780871
SLC6A9	rs10922094	0.05	!	CATTA	40.16	1.34896e-10	0.00778629
SOCS7	rs10922094	0.08	!	CATTA	40.16	1.69824e-23	0.00800859
BRPF1	rs10922094	0.17	!	CATTA	40.16	1.62181e-98	0.00806977
SHC4	rs10922094	0.08	!	CATTA	40.16	1.14815e-25	0.00763861
LCN1	rs10922094	0.08	!	CATTA	40.16	3.16228e-25	0.00770951
PCDHGB1	rs10922094	0.13	!	CATTA	40.16	1.8197e-61	0.00785865
LRRC4B	rs10922094	0.06	!	CATTA	40.16	1.20226e-11	0.00884964
HSPA1L	rs10922094	0.25	!	CATTA	40.16	2.81838e-200	0.00827972
CCM2	rs10922094	0.13	!	CATTA	40.16	4.46684e-60	0.00795186
MRRF	rs10922094	0.11	!	CATTA	40.16	9.54993e-40	0.00833737
COPS7B	rs10922094	0.08	!	CATTA	40.16	4.0738e-31	0.00689597
TPRKB	rs10922094	0.16	!	CATTA	40.16	8.70964e-81	0.00840546
A1CF	rs10922094	0.08	!	CATTA	40.16	6.16595e-21	0.00852231
MYNN	rs10922094	0.16	!	CATTA	40.16	1.54882e-85	0.0081633
METTL1	rs10922094	0.11	!	CATTA	40.16	1.07152e-37	0.00857166
CALCOCO2	rs10922094	0.1	!	CATTA	40.16	1.65959e-34	0.00816261
VRK1	rs10922094	0.07	!	CATTA	40.16	3.0903e-20	0.00759567
UBE2C	rs10922094	0.07	!	CATTA	40.16	3.16228e-17	0.00829344
EFS	rs10922094	0.05	!	CATTA	40.16	3.16228e-10	0.00794836
FEN1	rs10922094	0.11	!	CATTA	40.16	8.12831e-40	0.0083297
PSMB5	rs10922094	0.16	!	CATTA	40.16	3.63078e-88	0.00803789
IMPA2	rs10922094	0.12	!	CATTA	40.16	4.2658e-47	0.00832562
NRBP1	rs10922094	0.11	!	CATTA	40.16	3.71535e-41	0.0081869
AKR1C1	rs10922094	0.12	!	CATTA	40.16	8.31764e-50	0.00808733
2024-09-11	rs10922094	0.1	!	CATTA	40.16	1.12202e-36	0.00790528
SENP7	rs10922094	0.07	!	CATTA	40.16	2.39883e-16	0.00853632
NAT1	rs10922094	0.07	!	CATTA	40.16	8.31764e-20	0.00768474
SMYD2	rs10922094	0.1	!	CATTA	40.16	3.80189e-36	0.00796589
DPYSL5	rs10922094	0.12	!	CATTA	40.16	5.62341e-48	0.00824596
2024-09-10	rs10922094	0.17	!	CATTA	40.16	3.23594e-98	0.00808233
DOT1L	rs10922094	0.05	!	CATTA	40.16	4.7863e-10	0.0080309
ACLY	rs10922094	0.08	!	CATTA	40.16	9.77237e-24	0.00796503
SH2D3C	rs10922094	0.06	!	CATTA	40.16	2.75423e-15	0.00759343
HERC1	rs10922094	0.08	!	CATTA	40.16	8.12831e-25	0.00777738
NDC80	rs10922094	0.14	!	CATTA	40.16	5.12861e-70	0.00791468
BAG5	rs10922094	0.06	!	CATTA	40.16	8.91251e-14	0.00804711
ZHX1	rs10922094	0.06	!	CATTA	40.16	1.51356e-12	0.00848267
HMGB3	rs10922094	0.16	!	CATTA	40.16	2.04174e-90	0.00793506
SPN	rs10922094	0.09	!	CATTA	40.16	2.81838e-26	0.0084864
RDH16	rs10922094	0.06	!	CATTA	40.16	1.62181e-13	0.00813365
SYTL1	rs10922094	0.14	!	CATTA	40.16	6.60693e-65	0.00822913
DGKB	rs10922094	0.1	!	CATTA	40.16	1.02329e-30	0.00867912
UQCRB	rs10922094	0.18	!	CATTA	40.16	1.20226e-110	0.00805362
GCK	rs10922094	0.12	!	CATTA	40.16	1.86209e-49	0.00811697
GPR107	rs10922094	0.05	!	CATTA	40.16	2.45471e-11	0.00748946
SRSF7	rs10922094	0.1	!	CATTA	40.16	2.18776e-31	0.0085807
EWSR1	rs10922094	0.07	!	CATTA	40.16	1.28825e-17	0.00819217
TP53I11	rs10922094	0.05	!	CATTA	40.16	4.2658e-10	0.00800772
ATAD2	rs10922094	0.13	!	CATTA	40.16	1.90546e-56	0.0082118
SLC6A14	rs10922094	0.09	!	CATTA	40.16	2.81838e-29	0.00801234
PRKG1	rs10922094	0.09	!	CATTA	40.16	8.12831e-28	0.00823291
ANP32A	rs10922094	0.14	!	CATTA	40.16	1.20226e-67	0.00805597
CETN2	rs10922094	0.09	!	CATTA	40.16	2.63027e-28	0.00815688
MDM4	rs10922094	0.06	!	CATTA	40.16	1.34896e-14	0.00779109
TMEM167B	rs10922094	0.07	!	CATTA	40.16	1.28825e-17	0.00819217
ENOX2	rs10922094	0.13	!	CATTA	40.16	6.16595e-60	0.00796143
FAM213A	rs10922094	0.1	!	CATTA	40.16	7.4131e-35	0.00811941
DIXDC1	rs10922094	0.1	!	CATTA	40.16	5.7544e-34	0.00823062
SMIM13	rs10922094	0.1	!	CATTA	40.16	1.44544e-37	0.00780654
MRPL33	rs10922094	0.06	!	CATTA	40.16	7.58578e-14	0.00802427
TOR4A	rs10922094	0.05	!	CATTA	40.16	4.57088e-10	0.0080216
NRAC	rs10922094	0.06	!	CATTA	40.16	3.0903e-12	0.00860393
RCAN1	rs10922094	0.09	!	CATTA	40.16	5.01187e-25	0.00871019
NEURL4	rs10922094	0.1	!	CATTA	40.16	3.46737e-34	0.00820271
TCEA2	rs10922094	0.07	!	CATTA	40.16	3.63078e-19	0.00782327
CERS5	rs10922094	0.08	!	CATTA	40.16	4.89779e-23	0.00809411
SCAMP5	rs10922094	0.12	!	CATTA	40.16	2.23872e-49	0.00812378
HNRNPR	rs10922094	0.11	!	CATTA	40.16	1.20226e-41	0.00813648
PIAS3	rs10922094	0.08	!	CATTA	40.16	1.09648e-24	0.00779927
RAB35	rs10922094	0.24	!	CATTA	40.16	2.34423e-197	0.00800774
RPRD1A	rs10922094	0.07	!	CATTA	40.16	9.33254e-17	0.00842056
ARPC3	rs10922094	0.11	!	CATTA	40.16	3.98107e-42	0.00808798
MAGEA10	rs10922094	0.09	!	CATTA	40.16	2.0893e-29	0.00799355
KCNIP1	rs10922094	0.22	!	CATTA	40.16	9.12011e-162	0.00811724
NCL	rs10922094	0.1	!	CATTA	40.16	4.16869e-39	0.00764404
RAP1GAP	rs10922094	0.07	!	CATTA	40.16	3.0903e-17	0.00829079
PKD2	rs10922094	0.09	!	CATTA	40.16	1.28825e-31	0.0076929
RMI1	rs10922094	0.17	!	CATTA	40.16	5.37032e-98	0.00809158
DDX23	rs10922094	0.17	!	CATTA	40.16	4.7863e-101	0.0079661
KIF3A	rs10922094	0.19	!	CATTA	40.16	2.5704e-115	0.00832409
SMURF2	rs10922094	0.13	!	CATTA	40.16	8.51138e-56	0.00826109
EIF4G3	rs10922094	0.11	!	CATTA	40.16	5.62341e-46	0.00772789
DOCK9	rs10922094	0.09	!	CATTA	40.16	5.37032e-27	0.00836503
MED4	rs10922094	0.07	!	CATTA	40.16	6.60693e-18	0.00811922
EDA	rs10922094	0.21	!	CATTA	40.16	2.18776e-141	0.0082955
FOXC2	rs10922094	0.08	!	CATTA	40.16	7.58578e-26	0.00761017
CGA	rs10922094	0.14	!	CATTA	40.16	4.0738e-65	0.00821546
OSM	rs10922094	0.06	!	CATTA	40.16	7.58578e-12	0.00876403
ITSN1	rs10922094	0.13	!	CATTA	40.16	1.07152e-55	0.00826875
FLT3LG	rs10922094	0.09	!	CATTA	40.16	6.16595e-32	0.00765211
HHLA2	rs10922094	0.06	!	CATTA	40.16	7.58578e-16	0.00744352
RFFL	rs10922094	0.06	!	CATTA	40.16	5.37032e-14	0.00797598
PDCL2	rs10922094	0.11	!	CATTA	40.16	5.12861e-39	0.00841859
MID2	rs10922094	0.12	!	CATTA	40.16	1.99526e-54	0.00772425
RAB5C	rs10922094	0.08	!	CATTA	40.16	2.39883e-22	0.00822766
MBD1	rs10922094	0.05	!	CATTA	40.16	1.41254e-09	0.00825894
HNRNPH1	rs10922094	0.1	!	CATTA	40.16	5.12861e-37	0.00786712
VPS29	rs10922094	0.07	!	CATTA	40.16	3.98107e-16	0.00860042
FAM69C	rs10922094	0.06	!	CATTA	40.16	6.60693e-13	0.00834802
GDF11	rs10922094	0.05	!	CATTA	40.16	1.7378e-09	0.00830483
RNF8	rs10922094	0.11	!	CATTA	40.16	1.14815e-42	0.00803444
S100A10	rs10922094	0.13	!	CATTA	40.16	7.58578e-57	0.0081819
CCNA1	rs10922094	0.05	!	CATTA	40.16	4.16869e-10	0.0080031
RBBP4	rs10922094	0.1	!	CATTA	40.16	2.95121e-37	0.00784051
SDF2	rs10922094	0.08	!	CATTA	40.16	2.0893e-20	0.00864148
ID1	rs10922094	0.07	!	CATTA	40.16	1.20226e-16	0.00845116
ID2	rs10922094	0.06	!	CATTA	40.16	9.77237e-15	0.00774975
RAMP3	rs10922094	0.09	!	CATTA	40.16	1.38038e-28	0.00811436
RND3	rs10922094	0.07	!	CATTA	40.16	3.0903e-16	0.00856819
ANPEP	rs10922094	0.06	!	CATTA	40.16	5.62341e-13	0.00832257
DPP4	rs10922094	0.16	!	CATTA	40.16	4.2658e-85	0.00818486
CES1	rs10922094	0.19	!	CATTA	40.16	1.90546e-116	0.0082829
PRSS8	rs10922094	0.08	!	CATTA	40.16	5.7544e-20	0.00874427
BRAF	rs10922094	0.09	!	CATTA	40.16	1.99526e-27	0.00829497
GRAP2	rs10922094	0.09	!	CATTA	40.16	2.75423e-28	0.00815994
TREM2	rs10922094	0.06	!	CATTA	40.16	1.69824e-13	0.00814042
BPIFA2	rs10922094	0.06	!	CATTA	40.16	2.88403e-12	0.00859197
CDH6	rs10922094	0.17	!	CATTA	40.16	1.12202e-103	0.00786246
HMGA1	rs10922094	0.06	!	CATTA	40.16	2.34423e-15	0.0075742
GLRX5	rs10922094	0.06	!	CATTA	40.16	4.57088e-15	0.00765483
SDC3	rs10922094	0.18	!	CATTA	40.16	5.7544e-101	0.0084381
CASK	rs10922094	0.1	!	CATTA	40.16	1.99526e-38	0.00771454
IL26	rs10922094	0.05	!	CATTA	40.16	1e-11	0.00734592
RAB4A	rs10922094	0.1	!	CATTA	40.16	2.45471e-31	0.00858793
PTRH2	rs10922094	0.09	!	CATTA	40.16	6.45654e-28	0.00821723
PFN2	rs10922094	0.08	!	CATTA	40.16	1.14815e-24	0.00780265
HBB	rs10922094	0.11	!	CATTA	40.16	1.69824e-42	0.00805118
GSTA1	rs10922094	0.07	!	CATTA	40.16	1.31826e-16	0.00846237
KIR2DS4	rs10922094	0.12	!	CATTA	40.16	1.51356e-51	0.00794468
PDCD4	rs10922094	0.06	!	CATTA	40.16	1.23027e-12	0.00844841
IL1F10	rs10922094	0.08	!	CATTA	40.16	4.46684e-24	0.0079045
VHL	rs10922094	0.09	!	CATTA	40.16	3.71535e-27	0.00833875
STMN1	rs10922094	0.09	!	CATTA	40.16	2.29087e-27	0.00830464
FOLR1	rs10922094	0.06	!	CATTA	40.16	1.8197e-11	0.00892883
NAALADL1	rs10922094	0.21	!	CATTA	40.16	2.51189e-143	0.00823836
HSPH1	rs10922094	0.05	!	CATTA	40.16	1.20226e-09	0.00822376
PPP1R1A	rs10922094	0.11	!	CATTA	40.16	1e-42	0.00802855
USH1C	rs10922094	0.17	!	CATTA	40.16	9.54993e-103	0.00789865
IVD	rs10922094	0.06	!	CATTA	40.16	7.4131e-15	0.00771483
RRAS	rs10922094	0.19	!	CATTA	40.16	3.0903e-119	0.00818378
WDR5	rs10922094	0.1	!	CATTA	40.16	2.75423e-37	0.0078372
CRCP	rs10922094	0.17	!	CATTA	40.16	1.44544e-102	0.00790571
SNRPD3	rs10922094	0.13	!	CATTA	40.16	4.57088e-55	0.00831751
TAGLN3	rs10922094	0.06	!	CATTA	40.16	1.23027e-13	0.00809336
PECR	rs10922094	0.07	!	CATTA	40.16	2.69153e-18	0.00802408
RCL	rs10922094	0.1	!	CATTA	40.16	3.31131e-32	0.00846466
SCAND1	rs10922094	0.09	!	CATTA	40.16	1.34896e-28	0.00811286
BPHL	rs10922094	0.11	!	CATTA	40.16	1.44544e-39	0.00835718
MLF1	rs10922094	0.08	!	CATTA	40.16	2.23872e-23	0.00803064
SNRPD2	rs10922094	0.08	!	CATTA	40.16	4.0738e-22	0.00827366
S100A16	rs10922094	0.06	!	CATTA	40.16	5.12861e-12	0.00869317
ATG3	rs10922094	0.05	!	CATTA	40.16	1.14815e-10	0.00775671
CASP8	rs10922094	0.15	!	CATTA	40.16	1.1749e-73	0.00826224
ASF1A	rs10922094	0.07	!	CATTA	40.16	1.34896e-16	0.00846518
SMS	rs10922094	0.08	!	CATTA	40.16	3.98107e-21	0.00848077
HBQ1	rs10922094	0.08	!	CATTA	40.16	2.23872e-21	0.00842701
MAGEA6	rs10922094	0.16	!	CATTA	40.16	3.63078e-84	0.00823099
CARD17	rs10922094	0.09	!	CATTA	40.16	3.89045e-28	0.00818302
ZWINT	rs10922094	0.11	!	CATTA	40.16	9.77237e-43	0.00802757
STXBP6	rs10922094	0.07	!	CATTA	40.16	3.54813e-18	0.008053
2024-09-03	rs10922094	0.1	!	CATTA	40.16	3.71535e-38	0.00774307
PSMB3	rs10922094	0.08	!	CATTA	40.16	8.31764e-25	0.00777905
GLRX	rs10922094	0.1	!	CATTA	40.16	2.34423e-38	0.0077219
AP1S2	rs10922094	0.06	!	CATTA	40.16	2.5704e-12	0.00857215
UBE2D2	rs10922094	0.13	!	CATTA	40.16	1.02329e-58	0.00804634
CHST2	rs10922094	0.09	!	CATTA	40.16	2.23872e-28	0.00814619
PSMA3	rs10922094	0.05	!	CATTA	40.16	3.23594e-10	0.00795288
RGS1	rs10922094	0.07	!	CATTA	40.16	6.60693e-17	0.00837936
NFKBID	rs10922094	0.1	!	CATTA	40.16	1.25893e-35	0.00802672
RPRD1B	rs10922094	0.13	!	CATTA	40.16	5.88844e-56	0.00824887
DNMT3L	rs10922094	0.07	!	CATTA	40.16	9.33254e-17	0.00842056
NUDT1	rs10922094	0.08	!	CATTA	40.16	4.89779e-24	0.00791155
GSTT1	rs10922094	0.05	!	CATTA	40.16	1.04713e-09	0.00819396
CLTA	rs10922094	0.09	!	CATTA	40.16	4.67735e-27	0.00835514
GNAI1	rs10922094	0.06	!	CATTA	40.16	3.46737e-13	0.00824756
PEF1	rs10922094	0.05	!	CATTA	40.16	7.76247e-10	0.00813046
UBE2D3	rs10922094	0.06	!	CATTA	40.16	2.13796e-12	0.00854071
CASQ2	rs10922094	0.09	!	CATTA	40.16	1.62181e-27	0.00828052
CHEK2	rs10922094	0.06	!	CATTA	40.16	4.67735e-16	0.00738953
HIPK3	rs10922094	0.07	!	CATTA	40.16	5.37032e-18	0.00809696
LZIC	rs10922094	0.07	!	CATTA	40.16	1.31826e-19	0.00772724
PDCD6	rs10922094	0.09	!	CATTA	40.16	3.31131e-29	0.00802252
GLYAT	rs10922094	0.09	!	CATTA	40.16	3.38844e-27	0.00833222
DEFA1	rs10922094	0.12	!	CATTA	40.16	7.4131e-48	0.00825669
EFHD1	rs10922094	0.09	!	CATTA	40.16	5.12861e-26	0.00853153
FGL2	rs10922094	0.18	!	CATTA	40.16	1.31826e-102	0.00836909
TGFB1	rs10922094	0.13	!	CATTA	40.16	4.89779e-56	0.00824279
[truncated: 26,193 more rows]

## Sheet: Supplementary Table 4
Supplementary Table 4. Mendelian randomization results for Coronary artery calcification using cis-eQTL instruments
Gene	method	nsnp	b	se	pval	lo_ci	up_ci
FBXL15	Inverse variance weighted	17	0.0654783	0.0604585	0.278796	-0.0530204	0.183977
CASP7	Inverse variance weighted	75	0.0572236	0.0219657	0.00918395	0.0141707	0.100276
AFAP1L2	Inverse variance weighted	21	-0.0754042	0.0733392	0.303876	-0.219149	0.0683406
SFXN4	Inverse variance weighted	75	0.0585766	0.0205829	0.00442874	0.0182342	0.0989191
NANOS1	Inverse variance weighted	30	-0.00408118	0.0440811	0.926235	-0.0904802	0.0823178
PLEKHA1	Inverse variance weighted	46	0.0676938	0.0315992	0.0321721	0.00575944	0.129628
HTRA1	Inverse variance weighted	34	-0.0295055	0.0607316	0.627084	-0.14854	0.0895284
LHPP	Inverse variance weighted	63	0.0670002	0.0231077	0.00373787	0.0217091	0.112291
DHX32	Inverse variance weighted	67	0.0314876	0.0201145	0.117484	-0.00793676	0.070912
UROS	Inverse variance weighted	53	0.0518541	0.0243063	0.0328956	0.00421363	0.0994945
VENTX	Inverse variance weighted	41	-0.124775	0.0472289	0.00824387	-0.217343	-0.0322061
KNDC1	Inverse variance weighted	15	0.0493004	0.0585074	0.399432	-0.0653741	0.163975
ECHS1	Inverse variance weighted	21	0.0847288	0.0696135	0.223554	-0.0517137	0.221171
PAOX	Inverse variance weighted	20	0.0883886	0.0830493	0.287197	-0.074388	0.251165
FUOM	Inverse variance weighted	15	0.0810193	0.0747941	0.278706	-0.0655772	0.227616
MTG1	Inverse variance weighted	19	-0.0235822	0.0483571	0.625786	-0.118362	0.0711977
SPRN	Inverse variance weighted	2	0.0537458	0.453185	0.905596	-0.834497	0.941989
DIP2C	Inverse variance weighted	21	-0.198936	0.0652826	0.002309	-0.32689	-0.0709825
AKR1C2	Inverse variance weighted	64	-0.0488891	0.0235966	0.0382776	-0.0951385	-0.00263975
AKR1C1	Inverse variance weighted	26	0.0821126	0.0483099	0.0891866	-0.0125749	0.1768
AKR1C3	Inverse variance weighted	36	0.0567796	0.0447964	0.204975	-0.0310213	0.14458
PARG	Inverse variance weighted	8	-0.00941396	0.0994763	0.924605	-0.204387	0.18556
NCOA4	Inverse variance weighted	14	-0.114961	0.0555287	0.0384251	-0.223797	-0.00612432
SLC25A16	Inverse variance weighted	48	0.0652376	0.0370992	0.0786685	-0.0074768	0.137952
C10orf35	Inverse variance weighted	27	-0.0963948	0.0590912	0.10283	-0.212214	0.019424
TACR2	Inverse variance weighted	7	0.161258	0.135784	0.234988	-0.104879	0.427395
HKDC1	Inverse variance weighted	61	0.0411621	0.0254478	0.105768	-0.0087156	0.0910397
MRPS16	Inverse variance weighted	12	-0.0597313	0.0845608	0.479958	-0.22547	0.106008
ACTA2	Inverse variance weighted	136	-0.0387418	0.0169864	0.0225631	-0.0720352	-0.00544842
LIPN	Inverse variance weighted	82	-0.0299136	0.021797	0.169948	-0.0726358	0.0128086
RNLS	Inverse variance weighted	18	-0.187629	0.0789863	0.017527	-0.342442	-0.0328157
RPP30	Inverse variance weighted	2	-0.0834383	0.548426	0.879075	-1.15835	0.991477
NOC3L	Inverse variance weighted	39	-0.13017	0.0373933	0.000499353	-0.203461	-0.0568791
SLC35G1	Inverse variance weighted	5	0.188843	0.200356	0.345919	-0.203855	0.581541
CD151	Inverse variance weighted	98	0.0446058	0.0232529	0.0550745	-0.00096993	0.0901816
POLR2L	Inverse variance weighted	19	-0.176591	0.0964441	0.0670975	-0.365622	0.0124393
DRD4	Inverse variance weighted	19	-0.111918	0.0847359	0.186574	-0.278	0.0541646
IFITM3	Inverse variance weighted	66	-0.0559506	0.036741	0.127799	-0.127963	0.0160616
PNPLA2	Inverse variance weighted	20	-0.203584	0.0711691	0.00422882	-0.343076	-0.0640926
AP2A2	Inverse variance weighted	11	-0.271674	0.0948812	0.00419248	-0.457641	-0.0857066
TMEM80	Inverse variance weighted	65	0.0301791	0.0214543	0.159526	-0.0118714	0.0722295
MRVI1	Inverse variance weighted	56	0.00557684	0.0261419	0.83107	-0.0456613	0.056815
SIDT2	Inverse variance weighted	112	-0.0307998	0.0189488	0.104072	-0.0679394	0.00633981
PCSK7	Inverse variance weighted	50	0.00127626	0.0424634	0.976023	-0.081952	0.0845046
TAGLN	Inverse variance weighted	111	-0.0170472	0.0184411	0.355271	-0.0531918	0.0190973
SIK3	Inverse variance weighted	4	0.345784	0.140634	0.0139421	0.0701414	0.621426
RP11-109L13.1	Inverse variance weighted	38	-0.00704341	0.0167717	0.674517	-0.039916	0.0258292
PAFAH1B2	Inverse variance weighted	31	0.0995827	0.0455786	0.0288995	0.0102486	0.188917
SC5DL	Inverse variance weighted	20	0.00966013	0.0505742	0.848519	-0.0894654	0.108786
MICALCL	Inverse variance weighted	40	0.0716431	0.0377841	0.0579443	-0.00241368	0.1457
ZNF202	Inverse variance weighted	8	-0.259402	0.129043	0.0444097	-0.512326	-0.00647838
VWA5A	Inverse variance weighted	45	-0.040933	0.0451038	0.364127	-0.129336	0.0474704
FOXRED1	Inverse variance weighted	90	-0.0357349	0.0191983	0.0626934	-0.0733635	0.00189372
PUS3	Inverse variance weighted	37	-0.00444984	0.0399161	0.911236	-0.0826855	0.0737858
NCAPD3	Inverse variance weighted	26	0.0789169	0.0602989	0.190615	-0.0392689	0.197103
THYN1	Inverse variance weighted	17	0.0622031	0.0774576	0.42194	-0.0896137	0.21402
ACAD8	Inverse variance weighted	37	-0.0511041	0.0358477	0.153987	-0.121366	0.0191574
GTF2H1	Inverse variance weighted	35	0.0200157	0.0430594	0.642047	-0.0643808	0.104412
ATHL1	Inverse variance weighted	41	-0.0174371	0.0266981	0.513677	-0.0697654	0.0348911
BET1L	Inverse variance weighted	26	0.06615	0.0367374	0.0717635	-0.00585539	0.138155
LRRC56	Inverse variance weighted	49	-0.0385198	0.0332333	0.246427	-0.103657	0.0266175
SLC35C1	Inverse variance weighted	33	0.134	0.0434362	0.00203565	0.0488649	0.219135
MAPK8IP1	Inverse variance weighted	42	0.0235272	0.0268572	0.381025	-0.029113	0.0761674
OR52K2	Inverse variance weighted	41	0.0498358	0.037121	0.179427	-0.0229215	0.122593
TRIM68	Inverse variance weighted	15	-0.0131296	0.0474881	0.782178	-0.106206	0.0799471
NR1H3	Inverse variance weighted	48	-0.0366723	0.0258159	0.155454	-0.0872715	0.013927
ACP2	Inverse variance weighted	54	-0.00625707	0.0226168	0.782045	-0.0505861	0.0380719
SPI1	Inverse variance weighted	25	-0.109805	0.0444781	0.013559	-0.196982	-0.0226278
MYBPC3	Inverse variance weighted	66	0.0284816	0.0205145	0.165025	-0.0117267	0.0686899
C1QTNF4	Inverse variance weighted	66	0.00576205	0.0238733	0.809276	-0.0410296	0.0525537
DDB2	Inverse variance weighted	17	0.0500673	0.0533402	0.347916	-0.0544796	0.154614
NUP160	Inverse variance weighted	19	-0.0678171	0.0894852	0.448536	-0.243208	0.107574
PTPRJ	Inverse variance weighted	17	0.0519231	0.0572134	0.364125	-0.0602152	0.164061
FNBP4	Inverse variance weighted	22	0.0599039	0.0891295	0.50152	-0.11479	0.234598
MADD	Inverse variance weighted	24	0.0472141	0.0343592	0.1694	-0.0201299	0.114558
RNH1	Inverse variance weighted	22	-0.0678371	0.0546359	0.214376	-0.174924	0.0392493
RASSF7	Inverse variance weighted	13	0.0123984	0.107315	0.908023	-0.19794	0.222737
HBG2	Inverse variance weighted	34	-0.0380434	0.0245954	0.121919	-0.0862503	0.0101636
MED19	Inverse variance weighted	69	-0.018674	0.0276544	0.499509	-0.0728767	0.0355287
TIMM10	Inverse variance weighted	63	-0.0030077	0.0264888	0.909598	-0.0549258	0.0489104
MS4A14	Inverse variance weighted	67	0.0187568	0.0218056	0.389688	-0.0239821	0.0614958
MS4A7	Inverse variance weighted	41	0.0654517	0.0472713	0.166176	-0.0272001	0.158103
SLC15A3	Inverse variance weighted	25	-0.0489664	0.0543866	0.367939	-0.155564	0.0576313
CD6	Inverse variance weighted	31	0.0927691	0.0466526	0.0467553	0.00133006	0.184208
RP11-881M11.2	Inverse variance weighted	11	0.0214864	0.0456475	0.637852	-0.0679826	0.110955
CD5	Inverse variance weighted	27	0.0698152	0.0529392	0.187242	-0.0339455	0.173576
CCDC86	Inverse variance weighted	10	-0.0178591	0.109352	0.870268	-0.232189	0.196471
PRPF19	Inverse variance weighted	15	-0.0683227	0.0777371	0.379458	-0.220688	0.084042
PRDX5	Inverse variance weighted	56	-0.074417	0.0227758	0.00108552	-0.119058	-0.0297764
IRF7	Inverse variance weighted	23	-0.0095825	0.0640726	0.881114	-0.135165	0.116
TSPAN4	Inverse variance weighted	28	-0.105484	0.0398235	0.00807812	-0.183538	-0.0274299
PRKCDBP	Inverse variance weighted	87	-0.0182911	0.0193655	0.344903	-0.0562475	0.0196652
DPF2	Inverse variance weighted	23	0.00823531	0.0506239	0.870773	-0.0909875	0.107458
MAP3K11	Inverse variance weighted	70	0.113253	0.0259499	1.27537e-05	0.0623911	0.164115
EFEMP2	Inverse variance weighted	58	-0.074017	0.0332595	0.0260518	-0.139206	-0.00882837
CTSW	Inverse variance weighted	79	0.074318	0.0213891	0.000511664	0.0323954	0.116241
LRFN4	Inverse variance weighted	48	0.0428527	0.0398338	0.282022	-0.0352215	0.120927
ZDHHC24	Inverse variance weighted	23	0.0495331	0.0800361	0.535992	-0.107338	0.206404
RCE1	Inverse variance weighted	11	-0.0178588	0.0833661	0.830375	-0.181256	0.145539
RPS6KB2	Inverse variance weighted	38	0.0494009	0.0415556	0.234522	-0.0320481	0.13085
RAD9A	Inverse variance weighted	14	0.0050545	0.0922019	0.956282	-0.175661	0.18577
FOLR3	Inverse variance weighted	97	-0.0163411	0.0197916	0.408998	-0.0551326	0.0224504
NUMA1	Inverse variance weighted	18	-0.0405954	0.0830747	0.625081	-0.203422	0.122231
FAM86C1	Inverse variance weighted	53	-0.00800181	0.0214817	0.709526	-0.050106	0.0341024
IL18BP	Inverse variance weighted	10	-0.553298	0.127685	1.46878e-05	-0.80356	-0.303036
RP11-660L16.2	Inverse variance weighted	40	-0.0333756	0.0149414	0.0254988	-0.0626609	-0.00409039
LAMTOR1	Inverse variance weighted	19	0.0149624	0.0679457	0.825707	-0.118211	0.148136
EFCAB4A	Inverse variance weighted	61	-0.0246008	0.0354666	0.487912	-0.0941153	0.0449137
TMEM9B	Inverse variance weighted	29	-0.134437	0.0411733	0.00109404	-0.215137	-0.0537376
AKIP1	Inverse variance weighted	84	-0.0878395	0.0243927	0.00031692	-0.135649	-0.0400299
TRIM66	Inverse variance weighted	82	-0.0257212	0.0149205	0.0847283	-0.0549654	0.00352293
NT5DC3	Inverse variance weighted	84	-0.00827826	0.0184807	0.654196	-0.0445005	0.0279439
KLRC3	Inverse variance weighted	56	-0.0990327	0.0345472	0.0041492	-0.166745	-0.0313202
KLRC1	Inverse variance weighted	50	-0.0695343	0.0343248	0.0427882	-0.136811	-0.00225759
CSDA	Inverse variance weighted	30	-0.0894535	0.057277	0.118342	-0.201716	0.0228094
GABARAPL1	Inverse variance weighted	33	-0.0396465	0.073181	0.587984	-0.183081	0.103788
C12orf23	Inverse variance weighted	37	-0.143134	0.0475387	0.00260472	-0.23631	-0.0499585
KLRAP1	Inverse variance weighted	28	-0.0588527	0.0561764	0.294804	-0.168959	0.0512531
KLRC2	Inverse variance weighted	45	0.0378787	0.0296038	0.200713	-0.0201446	0.0959021
CLEC12A	Inverse variance weighted	83	-0.0199688	0.0154353	0.195768	-0.050222	0.0102845
STYK1	Inverse variance weighted	11	-0.379236	0.103418	0.000245393	-0.581935	-0.176536
GPN3	Inverse variance weighted	85	0.00161868	0.0157943	0.918372	-0.0293382	0.0325756
ATP2A2	Inverse variance weighted	5	-0.332242	0.160433	0.0383671	-0.64669	-0.0177938
PPTC7	Inverse variance weighted	14	0.0283146	0.0724549	0.695952	-0.113697	0.170326
C12orf76	Inverse variance weighted	25	-0.0993595	0.0691955	0.151024	-0.234983	0.0362636
PRR4	Inverse variance weighted	51	-0.00438165	0.0346842	0.899471	-0.0723627	0.0635994
TAS2R14	Inverse variance weighted	34	0.0211902	0.0445103	0.634022	-0.06605	0.10843
TAS2R20	Inverse variance weighted	27	0.0480521	0.0554991	0.38659	-0.060726	0.15683
DDX55	Inverse variance weighted	57	0.0595588	0.0391196	0.127889	-0.0171157	0.136233
HCAR3	Inverse variance weighted	45	-0.113127	0.0386233	0.00340086	-0.188828	-0.0374249
DENR	Inverse variance weighted	25	-0.0699855	0.0948338	0.460526	-0.25586	0.115889
RP13-942N8.1	Inverse variance weighted	38	0.0168354	0.036385	0.643579	-0.0544793	0.08815
SCARB1	Inverse variance weighted	48	-0.047682	0.0413904	0.249318	-0.128807	0.0334432
EP400	Inverse variance weighted	15	0.137391	0.0763592	0.0719754	-0.0122729	0.287055
FBRSL1	Inverse variance weighted	31	-0.0360095	0.0490728	0.463073	-0.132192	0.0601733
ANKLE2	Inverse variance weighted	33	0.0359037	0.0393652	0.361733	-0.041252	0.113059
PGAM5	Inverse variance weighted	8	-0.00482904	0.124662	0.9691	-0.249166	0.239508
CHFR	Inverse variance weighted	18	0.0817408	0.0819372	0.318472	-0.0788561	0.242338
ZNF605	Inverse variance weighted	39	-0.023039	0.0359255	0.521327	-0.093453	0.0473749
DDX11	Inverse variance weighted	121	0.0137265	0.0160122	0.391304	-0.0176573	0.0451103
DENND5B	Inverse variance weighted	33	-0.0757999	0.0452691	0.0940464	-0.164527	0.0129276
CACNB3	Inverse variance weighted	38	0.00831505	0.0361755	0.818206	-0.0625889	0.079219
TUBA1A	Inverse variance weighted	8	-0.148991	0.12715	0.241287	-0.398204	0.100222
DDX23	Inverse variance weighted	12	-0.0865039	0.0757025	0.25317	-0.234881	0.0618729
KANSL2	Inverse variance weighted	36	0.0133584	0.0428413	0.755185	-0.0706106	0.0973274
TUBA1C	Inverse variance weighted	37	-0.0637836	0.0370408	0.0850725	-0.136384	0.00881632
FKBP11	Inverse variance weighted	38	-0.0306875	0.0412435	0.456843	-0.111525	0.0501498
KCNH3	Inverse variance weighted	13	-0.0297769	0.0835574	0.721568	-0.193549	0.133996
ZNF641	Inverse variance weighted	98	0.0432023	0.0164929	0.0088074	0.0108761	0.0755284
METTL7A	Inverse variance weighted	36	0.0648043	0.0405224	0.109772	-0.0146197	0.144228
KRT86	Inverse variance weighted	28	-0.162677	0.0514601	0.00157107	-0.263539	-0.0618151
KRT81	Inverse variance weighted	13	-0.116651	0.0905398	0.197609	-0.294109	0.060807
KRT5	Inverse variance weighted	23	-0.00896659	0.0548015	0.870031	-0.116378	0.0984444
KRT1	Inverse variance weighted	102	0.0220274	0.0160241	0.169242	-0.00937979	0.0534346
KRT72	Inverse variance weighted	101	-0.0037008	0.0169885	0.827553	-0.0369983	0.0295967
KRT73	Inverse variance weighted	96	-0.0112254	0.0168766	0.505958	-0.0443035	0.0218527
STAT2	Inverse variance weighted	13	0.00482245	0.0750083	0.948738	-0.142194	0.151839
METTL21B	Inverse variance weighted	106	-0.00729727	0.014782	0.621546	-0.0362699	0.0216754
STAT6	Inverse variance weighted	65	-0.02135	0.0259867	0.41132	-0.072284	0.029584
XRCC6BP1	Inverse variance weighted	58	0.0311568	0.0230048	0.175622	-0.0139327	0.0762462
LEMD3	Inverse variance weighted	51	-0.163433	0.0377727	1.51325e-05	-0.237468	-0.0893987
GPR162	Inverse variance weighted	35	-0.0279883	0.031675	0.376908	-0.0900713	0.0340947
NCAPD2	Inverse variance weighted	43	0.0222474	0.0271587	0.412692	-0.0309835	0.0754784
TAPBPL	Inverse variance weighted	64	-0.0363953	0.017837	0.041306	-0.0713558	-0.0014349
MLF2	Inverse variance weighted	8	-0.049547	0.129705	0.702464	-0.303769	0.204675
VAMP1	Inverse variance weighted	48	0.0329757	0.0220458	0.134711	-0.0102341	0.0761855
2024-09-02	Inverse variance weighted	48	0.0329757	0.0220458	0.134711	-0.0102341	0.0761855
2024-09-11	Inverse variance weighted	27	-0.10842	0.0531675	0.0414284	-0.212628	-0.00421178
2024-03-01	Inverse variance weighted	43	-0.0112938	0.035986	0.753644	-0.0818263	0.0592387
2024-03-03	Inverse variance weighted	29	-0.000954985	0.0585997	0.986998	-0.11581	0.1139
2024-09-08	Wald ratio	1	-0.0705813	0.184099	0.701433	-0.431416	0.290254
2024-03-10	Inverse variance weighted	11	0.216402	0.146541	0.139747	-0.0708183	0.503623
2024-03-06	Inverse variance weighted	25	0.0849849	0.0446025	0.0567304	-0.00243608	0.172406
2024-03-02	Inverse variance weighted	25	0.0391105	0.0576291	0.497354	-0.0738425	0.152064
2024-03-08	Inverse variance weighted	10	-0.0416233	0.0938606	0.657434	-0.22559	0.142343
2024-03-09	Inverse variance weighted	2	0.0717802	0.255226	0.778524	-0.428462	0.572022
2024-03-01	Inverse variance weighted	53	-0.0532902	0.0277415	0.0547371	-0.107664	0.0010831
2024-09-10	Inverse variance weighted	53	-0.0532902	0.0277415	0.0547371	-0.107664	0.0010831
2024-09-04	Inverse variance weighted	26	-0.239387	0.0650798	0.000234743	-0.366943	-0.11183
2024-09-09	Inverse variance weighted	21	0.100645	0.0792406	0.204043	-0.0546667	0.255956
2024-03-05	Inverse variance weighted	21	0.0479867	0.0662356	0.468768	-0.081835	0.177808
2024-03-02	Inverse variance weighted	6	-0.148212	0.0753951	0.0493216	-0.295986	-0.000437384
2024-09-01	Wald ratio	1	0.466045	0.322647	0.148614	-0.166342	1.09843
2024-09-05	Inverse variance weighted	4	0.188699	0.26634	0.47864	-0.333326	0.710725
2024-09-07	Wald ratio	1	-0.887667	0.511845	0.0828736	-1.89088	0.115549
2024-09-03	Wald ratio	1	-0.266962	0.527344	0.612689	-1.30056	0.766632
CLEC4E	Inverse variance weighted	719	-0.00990643	0.0044834	0.0271343	-0.0186939	-0.00111897
CLEC4D	Inverse variance weighted	671	-0.00691253	0.00406742	0.0892272	-0.0148847	0.00105961
KLRG1	Inverse variance weighted	7	0.0312284	0.166113	0.850881	-0.294353	0.35681
PZP	Inverse variance weighted	7	0.190342	0.124221	0.125452	-0.053131	0.433814
RP11-436I9.5	Inverse variance weighted	7	0.177207	0.082683	0.0320965	0.0151481	0.339266
RP11-22B23.1	Inverse variance weighted	15	-0.0531966	0.0378782	0.160196	-0.127438	0.0210447
A2MP1	Inverse variance weighted	4	0.226061	0.0977829	0.0207853	0.0344061	0.417715
M6PR	Wald ratio	1	0.280308	0.560615	0.617075	-0.818498	1.37911
RP11-118B22.2	Inverse variance weighted	5	0.256253	0.157631	0.104025	-0.0527044	0.565211
RP11-436I9.6	Inverse variance weighted	2	0.498617	0.208905	0.0169953	0.089163	0.908072
COG6	Inverse variance weighted	54	0.0413611	0.0332359	0.213327	-0.0237813	0.106503
SETDB2	Inverse variance weighted	38	0.253548	0.0518929	1.02914e-06	0.151838	0.355258
ANKRD9	Inverse variance weighted	38	-0.0170618	0.0481531	0.723096	-0.111442	0.0773183
MOK	Inverse variance weighted	15	-0.0480234	0.0779659	0.537925	-0.200837	0.10479
ZNF839	Inverse variance weighted	10	0.00709234	0.122617	0.953875	-0.233236	0.247421
HSP90AA1	Inverse variance weighted	22	0.0909325	0.0596021	0.127095	-0.0258876	0.207753
KLC1	Inverse variance weighted	57	0.00896039	0.0356176	0.801372	-0.0608501	0.0787709
LINC00638	Inverse variance weighted	23	-0.092928	0.0422803	0.0279561	-0.175797	-0.0100586
CDCA4	Inverse variance weighted	15	-0.147606	0.0816431	0.0706147	-0.307627	0.012414
NUDT14	Inverse variance weighted	14	-0.0504139	0.0776887	0.516389	-0.202684	0.101856
PLD4	Inverse variance weighted	11	0.178773	0.0930466	0.0546901	-0.00359813	0.361144
C14orf79	Inverse variance weighted	10	-0.0137106	0.0864693	0.874015	-0.183191	0.155769
RP11-731F5.2	Inverse variance weighted	2	0.279342	0.166253	0.0929139	-0.0465137	0.605198
CRIP2	Inverse variance weighted	31	0.0290796	0.0582867	0.617845	-0.0851624	0.143322
CCNB1IP1	Inverse variance weighted	37	0.0208615	0.0544124	0.701425	-0.0857867	0.12751
PARP2	Inverse variance weighted	23	-0.0273981	0.0573397	0.632778	-0.139784	0.0849877
RAB2B	Inverse variance weighted	13	0.0747025	0.0583679	0.200596	-0.0396987	0.189104
TRAV4	Inverse variance weighted	46	-0.00312832	0.0261326	0.904713	-0.0543481	0.0480915
MRPL52	Inverse variance weighted	38	-0.0367083	0.0435653	0.39945	-0.122096	0.0486797
NGDN	Inverse variance weighted	5	0.0172858	0.173079	0.920446	-0.321949	0.356521
CMTM5	Inverse variance weighted	4	-0.157794	0.199406	0.428757	-0.548631	0.233042
DHRS4-AS1	Inverse variance weighted	20	0.0277123	0.0316315	0.380977	-0.0342855	0.08971
DHRS4L2	Inverse variance weighted	25	-0.0244993	0.0344218	0.476627	-0.091966	0.0429674
GZMB	Inverse variance weighted	36	0.0029757	0.0357199	0.933608	-0.0670354	0.0729867
CTSG	Inverse variance weighted	42	-0.0171633	0.032878	0.601649	-0.0816042	0.0472776
PPP2R3C	Inverse variance weighted	79	-0.0270359	0.0179301	0.131594	-0.062179	0.00810716
DAAM1	Inverse variance weighted	46	-0.0189602	0.0323743	0.558108	-0.0824139	0.0444936
JKAMP	Inverse variance weighted	26	0.043422	0.0435705	0.318963	-0.0419763	0.12882
L3HYPDH	Inverse variance weighted	41	0.0159563	0.0371611	0.667645	-0.0568794	0.0887921
RTN1	Inverse variance weighted	64	-0.0686694	0.0310151	0.0268244	-0.129459	-0.00787979
MED6	Inverse variance weighted	30	0.00811403	0.0620302	0.895927	-0.113465	0.129693
TTC9	Inverse variance weighted	58	0.0312995	0.0298519	0.294412	-0.0272103	0.0898093
ACOT2	Inverse variance weighted	39	0.0486758	0.0522396	0.35145	-0.0537137	0.151065
NUMB	Inverse variance weighted	36	0.163183	0.0698808	0.0195346	0.0262171	0.30015
C14orf159	Inverse variance weighted	53	0.0161315	0.0234628	0.491747	-0.0298557	0.0621186
CLMN	Inverse variance weighted	36	0.0374392	0.0295531	0.20521	-0.0204848	0.0953631
FAN1	Inverse variance weighted	72	-0.0237212	0.0253634	0.349658	-0.0734334	0.025991
AQR	Inverse variance weighted	2	-0.102914	0.168858	0.542214	-0.433876	0.228048
IVD	Inverse variance weighted	54	0.0236935	0.0255796	0.354309	-0.0264426	0.0738295
LRRC57	Inverse variance weighted	13	-0.040856	0.0772422	0.596852	-0.192251	0.110539
ZSCAN29	Inverse variance weighted	48	-0.0413525	0.0351243	0.239069	-0.110196	0.0274912
LCMT2	Inverse variance weighted	25	-0.0250235	0.0308696	0.417585	-0.0855278	0.0354809
ADAL	Inverse variance weighted	27	-0.00409409	0.0390585	0.916519	-0.0806487	0.0724605
CATSPER2	Inverse variance weighted	12	0.0415137	0.0487185	0.394151	-0.0539746	0.137002
CATSPER2P1	Inverse variance weighted	12	0.021561	0.0300563	0.473157	-0.0373495	0.0804714
TUBGCP4	Inverse variance weighted	26	-0.0817008	0.0545303	0.134065	-0.18858	0.0251787
STRCP1	Inverse variance weighted	30	0.0432679	0.0205716	0.0354413	0.0029475	0.0835883
MAP1A	Inverse variance weighted	16	0.14782	0.0965542	0.125782	-0.0414265	0.337066
MFAP1	Inverse variance weighted	4	-0.0855768	0.14715	0.560863	-0.373991	0.202838
UBR1	Inverse variance weighted	18	-0.190068	0.10802	0.0784816	-0.401788	0.021651
TP53BP1	Inverse variance weighted	2	0.126167	0.327257	0.699846	-0.515257	0.767591
SERF2	Inverse variance weighted	19	-0.077223	0.0786386	0.3261	-0.231355	0.0769086
PATL2	Inverse variance weighted	17	0.0465512	0.0466	0.317817	-0.0447847	0.137887
SPATA5L1	Inverse variance weighted	86	0.00755762	0.0177251	0.669831	-0.0271835	0.0422988
EID1	Inverse variance weighted	22	0.0488634	0.0504759	0.333018	-0.0500694	0.147796
AAGAB	Inverse variance weighted	57	0.0629893	0.0292191	0.0311028	0.00571978	0.120259
MAP2K5	Inverse variance weighted	69	0.0325858	0.0251934	0.195864	-0.0167933	0.0819649
ULK3	Inverse variance weighted	48	-0.135899	0.033104	4.03968e-05	-0.200783	-0.0710147
MAN2C1	Inverse variance weighted	88	-0.039481	0.0225926	0.0805479	-0.0837626	0.00480058
ETFA	Inverse variance weighted	56	0.000506266	0.0223693	0.981944	-0.0433376	0.0443501
SCAPER	Inverse variance weighted	82	0.0278145	0.0180455	0.12323	-0.00755458	0.0631837
IREB2	Inverse variance weighted	64	0.0899265	0.0432551	0.0376192	0.00514651	0.174707
CTSH	Inverse variance weighted	51	-0.145504	0.056419	0.00990908	-0.256085	-0.0349226
MTHFS	Inverse variance weighted	63	-0.0436072	0.0284847	0.125795	-0.0994372	0.0122229
BCL2A1	Inverse variance weighted	14	0.0885559	0.0544243	0.103708	-0.0181158	0.195228
BTBD1	Inverse variance weighted	25	-0.28267	0.0754329	0.000178743	-0.430519	-0.134822
ANPEP	Inverse variance weighted	86	0.0492266	0.0225329	0.0289141	0.00506215	0.0933911
C15orf38	Inverse variance weighted	62	-0.0351368	0.0309246	0.25587	-0.095749	0.0254755
AP3S2	Inverse variance weighted	46	-0.0299259	0.0315446	0.34278	-0.0917534	0.0319015
MESP1	Inverse variance weighted	30	0.0439805	0.0531776	0.408209	-0.0602477	0.148209
BLM	Inverse variance weighted	61	0.115354	0.0273448	2.45928e-05	0.0617584	0.16895
TPSAB1	Inverse variance weighted	47	0.0528498	0.0348088	0.128941	-0.0153754	0.121075
TPSD1	Inverse variance weighted	18	-0.130666	0.06137	0.0332422	-0.250951	-0.0103804
TPSB2	Inverse variance weighted	36	-0.0576898	0.022763	0.0112651	-0.102305	-0.0130743
RRN3	Inverse variance weighted	23	0.242108	0.0684724	0.000406468	0.107902	0.376314
HAGH	Inverse variance weighted	24	-0.0845608	0.0473712	0.0742501	-0.177408	0.00828666
ARL6IP1	Inverse variance weighted	10	-0.108757	0.0734793	0.138844	-0.252777	0.035262
RPS15A	Inverse variance weighted	17	-0.0874345	0.0517163	0.0909021	-0.188798	0.0139293
GDE1	Inverse variance weighted	39	-0.0402122	0.0320763	0.209972	-0.103082	0.0226573
THUMPD1	Inverse variance weighted	26	-0.108702	0.0568134	0.0557088	-0.220056	0.00265279
DCTN5	Inverse variance weighted	72	-0.0252516	0.0240785	0.294305	-0.0724454	0.0219421
GGA2	Inverse variance weighted	20	0.0374058	0.0702994	0.594661	-0.100381	0.175193
CTD-2196E14.9	Inverse variance weighted	16	-0.015716	0.0322194	0.625706	-0.0788661	0.0474341
TUFM	Inverse variance weighted	100	-0.0237278	0.0185457	0.200748	-0.0600775	0.0126218
CCDC101	Inverse variance weighted	68	-0.00161907	0.0302838	0.957363	-0.0609752	0.0577371
SPNS1	Inverse variance weighted	68	-0.023202	0.0261581	0.375085	-0.0744719	0.0280679
APOBR	Inverse variance weighted	14	-0.136267	0.0816694	0.0952125	-0.296339	0.023805
SBK1	Inverse variance weighted	39	0.126094	0.0566811	0.0261064	0.0149992	0.237189
SULT1A1	Inverse variance weighted	24	-0.0669759	0.0686644	0.329357	-0.201558	0.0676064
IL27	Inverse variance weighted	9	-0.260256	0.129881	0.045091	-0.514823	-0.00568939
MAPK3	Inverse variance weighted	71	0.0509366	0.0238211	0.032493	0.00424714	0.097626
ZNF213	Inverse variance weighted	46	-0.0196726	0.0289325	0.496536	-0.0763802	0.037035
MMP25	Inverse variance weighted	45	0.00257562	0.0296038	0.930669	-0.0554479	0.0605991
ITGAX	Inverse variance weighted	67	0.0356265	0.0193333	0.0653657	-0.00226686	0.0735198
HBZ	Inverse variance weighted	70	-0.0336795	0.0202462	0.0962136	-0.0733622	0.00600313
HBM	Inverse variance weighted	18	0.067906	0.0554732	0.220906	-0.0408215	0.176633
BRD7	Inverse variance weighted	49	0.0763324	0.0257292	0.00300952	0.0259032	0.126762
ADCY7	Inverse variance weighted	31	0.0314478	0.0367103	0.39164	-0.0405045	0.1034
RBL2	Inverse variance weighted	85	0.00451226	0.0206164	0.826753	-0.0358959	0.0449204
RP11-322D14.2	Inverse variance weighted	13	-0.0512304	0.0407952	0.209191	-0.131189	0.0287283
C16orf13	Inverse variance weighted	38	0.0615988	0.0441402	0.162857	-0.024916	0.148114
PIGQ	Inverse variance weighted	19	0.0759689	0.0796656	0.340287	-0.0801756	0.232113
WFIKKN1	Inverse variance weighted	17	0.084221	0.0522219	0.106798	-0.0181339	0.186576
RAB40C	Inverse variance weighted	15	-0.00288786	0.0550187	0.958139	-0.110724	0.104949
NARFL	Inverse variance weighted	22	0.00288428	0.0498869	0.953895	-0.0948941	0.100663
FAM173A	Inverse variance weighted	14	-0.03256	0.0952341	0.732431	-0.219219	0.154099
METRN	Inverse variance weighted	12	-0.00997017	0.0554034	0.857187	-0.118561	0.0986204
JMJD8	Inverse variance weighted	7	-0.0556006	0.123084	0.651464	-0.296845	0.185644
WDR24	Inverse variance weighted	16	0.117064	0.0818952	0.152877	-0.0434501	0.277579
FBXL16	Inverse variance weighted	6	-0.120216	0.132032	0.362556	-0.378998	0.138567
HAGHL	Inverse variance weighted	17	0.0467715	0.052546	0.373409	-0.0562187	0.149762
NME4	Inverse variance weighted	47	0.0437732	0.0298274	0.142226	-0.0146884	0.102235
DECR2	Inverse variance weighted	50	0.0847805	0.0338818	0.012341	0.0183721	0.151189
RHBDL1	Inverse variance weighted	2	0.798388	0.265655	0.00265273	0.277703	1.31907
LA16c-313D11.12	Wald ratio	1	0.244216	0.22053	0.268118	-0.188022	0.676454
TRADD	Inverse variance weighted	16	-0.0208354	0.0476877	0.662174	-0.114303	0.0726325
TPPP3	Inverse variance weighted	12	-0.0802354	0.082382	0.330084	-0.241704	0.0812332
C16orf70	Inverse variance weighted	5	0.0314323	0.157029	0.841348	-0.276344	0.339209
FAM65A	Inverse variance weighted	11	0.00362913	0.088262	0.967202	-0.169364	0.176623
ELMO3	Inverse variance weighted	14	0.0807135	0.0639402	0.206831	-0.0446092	0.206036
DUS2L	Inverse variance weighted	68	-0.0181721	0.0171678	0.289828	-0.051821	0.0154768
E2F4	Inverse variance weighted	5	-0.135689	0.140454	0.334006	-0.410978	0.1396
DPEP3	Inverse variance weighted	41	0.00324014	0.0371388	0.930478	-0.069552	0.0760322
TK2	Inverse variance weighted	30	0.0138412	0.0405841	0.733065	-0.0657035	0.093386
CTC-277H1.7	Inverse variance weighted	2	-0.0288268	0.0842062	0.732098	-0.193871	0.136217
DPEP2	Inverse variance weighted	38	-0.0562838	0.042151	0.181781	-0.1389	0.0263322
ATP6V0D1	Inverse variance weighted	26	0.0039482	0.0265773	0.881905	-0.0481433	0.0560397
ACD	Inverse variance weighted	18	-0.0102659	0.0737522	0.889296	-0.15482	0.134288
CKLF	Inverse variance weighted	4	0.0235175	0.151667	0.876774	-0.27375	0.320785
EXOSC6	Inverse variance weighted	65	-0.00211967	0.020914	0.919271	-0.0431111	0.0388718
PDPR	Inverse variance weighted	3	0.0838122	0.291231	0.77351	-0.487	0.654624
COG4	Inverse variance weighted	37	-0.0170769	0.0488306	0.726551	-0.112785	0.078631
SF3B3	Inverse variance weighted	22	-0.0552889	0.069342	0.425256	-0.191199	0.0806215
DDX19B	Inverse variance weighted	6	-0.161782	0.172224	0.34754	-0.499342	0.175777
ST3GAL2	Inverse variance weighted	5	-0.0827311	0.187449	0.658959	-0.450132	0.28467
HP	Inverse variance weighted	101	-0.0525451	0.0202538	0.00947743	-0.0922424	-0.0128477
DHX38	Inverse variance weighted	31	0.192304	0.0528856	0.000276656	0.0886486	0.29596
TXNL4B	Inverse variance weighted	9	0.00875061	0.130802	0.946662	-0.247622	0.265123
RFWD3	Inverse variance weighted	55	0.0233086	0.0287506	0.417528	-0.0330426	0.0796597
GLG1	Inverse variance weighted	31	-0.0731288	0.0529023	0.166868	-0.176817	0.0305597
MLKL	Inverse variance weighted	50	-0.0172172	0.0388276	0.657456	-0.0933193	0.0588848
ADAT1	Inverse variance weighted	63	-0.0512547	0.0272966	0.0604225	-0.104756	0.00224656
CFDP1	Inverse variance weighted	40	-0.108842	0.0513059	0.0338847	-0.209402	-0.0082829
CMC2	Inverse variance weighted	41	0.0078795	0.0413671	0.848935	-0.0732	0.088959
CENPN	Inverse variance weighted	9	-0.00405141	0.05351	0.939647	-0.108931	0.100828
NECAB2	Inverse variance weighted	72	0.0425784	0.0260091	0.101619	-0.00839954	0.0935562
CRISPLD2	Inverse variance weighted	80	0.105022	0.0240308	1.24067e-05	0.0579218	0.152123
MAP1LC3B	Inverse variance weighted	38	0.0627866	0.0343557	0.067618	-0.00455061	0.130124
FBXO31	Inverse variance weighted	35	0.060307	0.0726221	0.4063	-0.0820323	0.202646
RPL13	Inverse variance weighted	52	0.0260423	0.0333568	0.434968	-0.0393371	0.0914216
CDK10	Inverse variance weighted	75	0.0759842	0.023308	0.00111413	0.0303004	0.121668
SNAI3	Inverse variance weighted	64	-0.0282101	0.0267232	0.291131	-0.0805876	0.0241673
SLC22A31	Inverse variance weighted	37	-0.0159724	0.020606	0.43826	-0.0563601	0.0244153
RP11-46C24.7	Inverse variance weighted	5	-0.0622868	0.0626291	0.319963	-0.18504	0.0604663
AC137932.5	Inverse variance weighted	22	0.0521376	0.0317496	0.100559	-0.0100916	0.114367
VPS9D1	Inverse variance weighted	53	-0.0663049	0.0326194	0.0420847	-0.130239	-0.00237084
SPIRE2	Inverse variance weighted	50	0.157054	0.0337356	3.2327e-06	0.0909326	0.223176
SPATA2L	Inverse variance weighted	46	0.174491	0.0502597	0.000517009	0.0759819	0.273
MC1R	Inverse variance weighted	52	0.0979501	0.0243338	5.69107e-05	0.0502558	0.145644
TRAPPC2L	Inverse variance weighted	49	-0.12643	0.044463	0.00446239	-0.213577	-0.0392822
RNF166	Inverse variance weighted	64	-0.0466704	0.0271359	0.0854544	-0.0998567	0.00651589
DBNDD1	Inverse variance weighted	40	0.0807835	0.0286962	0.00487569	0.0245391	0.137028
CDRT4	Inverse variance weighted	30	-0.0541987	0.0624695	0.385612	-0.176639	0.0682415
PMP22	Inverse variance weighted	41	0.0497793	0.044746	0.265929	-0.0379228	0.137481
ZSWIM7	Inverse variance weighted	90	-0.0271506	0.0166371	0.102694	-0.0597594	0.00545813
TTC19	Inverse variance weighted	59	-0.0668747	0.0490491	0.172749	-0.163011	0.0292615
SMYD4	Inverse variance weighted	18	-0.186398	0.060349	0.00201056	-0.304682	-0.068114
WDR81	Inverse variance weighted	28	0.0899173	0.0499009	0.0715583	-0.00788844	0.187723
RPA1	Inverse variance weighted	54	-0.0761347	0.0353591	0.031304	-0.145438	-0.00683092
SREBF1	Inverse variance weighted	49	-0.0946916	0.0415591	0.022698	-0.176147	-0.0132357
GID4	Inverse variance weighted	21	-0.290324	0.0675126	1.70571e-05	-0.422649	-0.157999
ATPAF2	Inverse variance weighted	27	0.121215	0.0446168	0.00659181	0.0337656	0.208664
DRG2	Inverse variance weighted	15	0.200767	0.0672783	0.00284388	0.0689016	0.332633
PEMT	Inverse variance weighted	16	-0.234641	0.0837068	0.00506092	-0.398706	-0.0705757
RASD1	Inverse variance weighted	16	-0.199942	0.0868883	0.0213838	-0.370243	-0.0296409
LGALS9C	Inverse variance weighted	56	-0.0678704	0.018783	0.000302223	-0.104685	-0.0310556
USP32P2	Inverse variance weighted	53	-0.068229	0.0242802	0.00495308	-0.115818	-0.0206399
KRT17P2	Inverse variance weighted	49	-0.0763671	0.0270296	0.0047234	-0.129345	-0.0233891
SHMT1	Inverse variance weighted	45	0.049571	0.0362236	0.171164	-0.0214272	0.120569
TRIM16L	Inverse variance weighted	18	0.0736933	0.0556233	0.185217	-0.0353284	0.182715
TVP23B	Inverse variance weighted	22	-0.100959	0.0378687	0.00767551	-0.175182	-0.0267361
FOXO3B	Inverse variance weighted	12	0.146592	0.0511955	0.0041916	0.0462485	0.246935
LLGL1	Inverse variance weighted	9	0.302407	0.220281	0.169808	-0.129344	0.734158
GRAP	Inverse variance weighted	30	0.0230986	0.0543889	0.67106	-0.0835036	0.129701
TOP3A	Inverse variance weighted	29	0.125672	0.0746182	0.0921421	-0.0205793	0.271924
RNF112	Inverse variance weighted	21	0.0232956	0.072374	0.747545	-0.118557	0.165149
AKAP10	Inverse variance weighted	73	-0.0455527	0.0238971	0.0566242	-0.0923911	0.00128565
MNT	Inverse variance weighted	4	0.0326502	0.169989	0.847686	-0.300529	0.365829
ERAL1	Inverse variance weighted	21	0.153998	0.0695179	0.0267448	0.0177425	0.290253
SLFN12	Inverse variance weighted	33	-0.0466109	0.0366579	0.203547	-0.11846	0.0252386
RP11-686D22.3	Inverse variance weighted	16	-0.0508828	0.0406942	0.211164	-0.130643	0.0288778
RP11-686D22.8	Inverse variance weighted	12	-0.0585906	0.052763	0.266806	-0.162006	0.0448249
RAPGEFL1	Inverse variance weighted	25	0.0420609	0.0422254	0.3192	-0.0407009	0.124823
TMEM99	Inverse variance weighted	48	-0.0170876	0.0378686	0.651821	-0.0913102	0.0571349
KRT23	Inverse variance weighted	65	0.0664581	0.0274959	0.0156481	0.0125662	0.12035
SMARCE1	Inverse variance weighted	78	0.0630483	0.0258377	0.0146806	0.0124063	0.11369
JUP	Inverse variance weighted	70	0.0478109	0.0227753	0.0357956	0.00317126	0.0924505
NT5C3B	Inverse variance weighted	79	0.0261622	0.0173488	0.131551	-0.00784144	0.0601659
HSD17B1P1	Inverse variance weighted	18	-0.00850992	0.0472913	0.857194	-0.101201	0.084181
BECN1	Inverse variance weighted	26	-0.0286185	0.0505115	0.571003	-0.127621	0.070384
COASY	Inverse variance weighted	5	0.0176707	0.193924	0.927396	-0.362421	0.397763
STAT3	Inverse variance weighted	20	-0.0718099	0.0761788	0.34586	-0.22112	0.0775005
HSD17B1	Inverse variance weighted	13	-0.0181122	0.0800549	0.821009	-0.17502	0.138795
ATP6V0A1	Inverse variance weighted	5	0.127293	0.146391	0.384549	-0.159632	0.414219
G6PC3	Inverse variance weighted	21	0.193324	0.0990762	0.0510258	-0.000865671	0.387513
CRHR1-IT1	Inverse variance weighted	63	-0.0289212	0.0165184	0.0799725	-0.0612973	0.00345489
TBKBP1	Inverse variance weighted	76	-0.0584368	0.0215626	0.00672639	-0.1007	-0.016174
ARRB2	Inverse variance weighted	38	0.0400236	0.0521757	0.443026	-0.0622407	0.142288
HOXB2	Inverse variance weighted	110	0.032255	0.0156005	0.0386819	0.00167792	0.0628321
HOXB3	Inverse variance weighted	38	0.117671	0.0499658	0.0185212	0.019738	0.215604
HOXB4	Inverse variance weighted	47	0.100447	0.0394101	0.0108109	0.0232028	0.177691
UBE2Z	Inverse variance weighted	64	0.00403978	0.0351026	0.908378	-0.0647614	0.072841
VMO1	Inverse variance weighted	29	0.0531513	0.0542263	0.327	-0.0531323	0.159435
RNF167	Inverse variance weighted	52	-0.0174773	0.0333333	0.600057	-0.0828105	0.0478559
ATP5G1	Inverse variance weighted	44	-0.089874	0.0435378	0.0389916	-0.175208	-0.00453995
GNGT2	Inverse variance weighted	51	0.159532	0.0412424	0.000109666	0.0786966	0.240367
SPATA20	Inverse variance weighted	130	0.010056	0.0127824	0.431456	-0.0149976	0.0351095
AC012146.7	Inverse variance weighted	51	0.0158685	0.0254402	0.532786	-0.0339942	0.0657313
AMZ2	Inverse variance weighted	24	0.0540703	0.0345777	0.11788	-0.0137019	0.121842
SLC16A6	Inverse variance weighted	37	0.0202052	0.0510413	0.692208	-0.0798357	0.120246
PLSCR3	Inverse variance weighted	26	0.0244922	0.0462142	0.596132	-0.0660876	0.115072
NEURL4	Inverse variance weighted	8	-0.200768	0.130563	0.12412	-0.456672	0.055136
KCTD11	Inverse variance weighted	29	0.0876235	0.0677355	0.195799	-0.0451381	0.220385
CTDNEP1	Inverse variance weighted	15	0.0221858	0.0481271	0.64481	-0.0721434	0.116515
CYB5D1	Inverse variance weighted	39	-0.077432	0.0474844	0.102957	-0.170501	0.0156374
GPRC5C	Inverse variance weighted	47	-0.0174073	0.0293972	0.553756	-0.0750259	0.0402113
CD300C	Inverse variance weighted	67	-0.0261121	0.0191289	0.172233	-0.0636047	0.0113804
MRPS7	Inverse variance weighted	53	-0.0716276	0.0321041	0.0256742	-0.134552	-0.00870358
NUP85	Inverse variance weighted	54	0.0503718	0.0267771	0.0599512	-0.00211131	0.102855
MIF4GD	Inverse variance weighted	40	-0.184435	0.0410837	7.14747e-06	-0.264959	-0.103911
NT5C	Inverse variance weighted	40	0.0687048	0.0479215	0.15166	-0.0252214	0.162631
ARMC7	Inverse variance weighted	22	-0.181287	0.0619795	0.00344512	-0.302767	-0.0598071
MYO15B	Inverse variance weighted	59	0.0232383	0.0216083	0.282181	-0.019114	0.0655906
SUMO2	Inverse variance weighted	10	-0.0301697	0.0788421	0.701972	-0.1847	0.124361
KCTD2	Inverse variance weighted	44	0.0545031	0.0446347	0.222051	-0.0329809	0.141987
KIAA0195	Inverse variance weighted	15	0.216983	0.0929693	0.0195999	0.0347632	0.399203
HN1	Inverse variance weighted	4	-0.244634	0.167971	0.145281	-0.573857	0.0845892
SLC25A19	Inverse variance weighted	6	-0.16163	0.217548	0.457505	-0.588023	0.264764
SLC16A5	Inverse variance weighted	21	-0.146777	0.0740227	0.0473822	-0.291862	-0.00169273
TMEM256	Inverse variance weighted	7	0.0766972	0.116709	0.511073	-0.152052	0.305446
SAT2	Inverse variance weighted	34	-0.109393	0.0643709	0.0892406	-0.23556	0.0167739
CHMP6	Inverse variance weighted	20	0.0593775	0.0636299	0.350732	-0.0653371	0.184092
RPTOR	Inverse variance weighted	42	-0.068901	0.0418895	0.100006	-0.151004	0.0132025
ARL16	Inverse variance weighted	34	0.0704059	0.0262176	0.0072433	0.0190194	0.121792
NPLOC4	Inverse variance weighted	15	-0.252274	0.0720862	0.00046592	-0.393563	-0.110985
CTC1	Inverse variance weighted	68	-0.0377534	0.0197675	0.05615	-0.0764978	0.000990952
TMEM107	Inverse variance weighted	56	-0.009021	0.0264576	0.733133	-0.0608779	0.0428359
LINC00324	Inverse variance weighted	50	-0.0183548	0.0248627	0.460365	-0.0670857	0.0303761
TIMM22	Inverse variance weighted	29	0.0321881	0.047737	0.500133	-0.0613763	0.125753
MYL12A	Inverse variance weighted	15	-0.10185	0.0788416	0.196415	-0.25638	0.0526793
TXNL1	Inverse variance weighted	16	0.106749	0.0521013	0.0404751	0.00463009	0.208867
WDR7	Inverse variance weighted	12	-0.0866263	0.101694	0.394306	-0.285946	0.112694
FECH	Inverse variance weighted	46	-0.0597757	0.0270803	0.02729	-0.112853	-0.00669819
RTTN	Inverse variance weighted	5	0.111641	0.189907	0.556619	-0.260576	0.483857
ATP9B	Inverse variance weighted	42	-0.0707988	0.0372447	0.0573142	-0.143798	0.0022009
ZNF266	Inverse variance weighted	92	0.0171371	0.0164439	0.297339	-0.0150929	0.0493672
SLC44A2	Inverse variance weighted	44	0.0996224	0.0268622	0.000208373	0.0469725	0.152272
C19orf66	Inverse variance weighted	27	0.0311177	0.0535298	0.561028	-0.0738007	0.136036
CNN2	Inverse variance weighted	45	-0.0360377	0.030516	0.237625	-0.0958491	0.0237737
GPX4	Inverse variance weighted	58	-0.00735439	0.023329	0.752575	-0.0530793	0.0383705
WDR18	Inverse variance weighted	44	0.0271092	0.0358338	0.449334	-0.0431251	0.0973435
CTC-510F12.2	Inverse variance weighted	3	-0.0630079	0.0470688	0.18069	-0.155263	0.029247
TMEM205	Inverse variance weighted	31	0.0205954	0.0554764	0.710454	-0.0881383	0.129329
KANK2	Inverse variance weighted	7	-0.148272	0.0953204	0.119824	-0.3351	0.0385558
TMED1	Inverse variance weighted	15	0.150348	0.0762072	0.0485083	0.000982174	0.299714
EPOR	Inverse variance weighted	27	0.0496782	0.0699046	0.477297	-0.0873348	0.186691
DNASE2	Inverse variance weighted	60	-0.0248078	0.0282509	0.379876	-0.0801795	0.0305639
WDR83OS	Inverse variance weighted	25	-0.00445488	0.0533517	0.933454	-0.109024	0.100114
ZNF443	Inverse variance weighted	3	0.206765	0.230703	0.370126	-0.245413	0.658942
MAN2B1	Inverse variance weighted	34	0.00581005	0.0236725	0.80612	-0.0405881	0.0522082
GCDH	Inverse variance weighted	54	-0.0333361	0.0317593	0.29388	-0.0955844	0.0289121
AC004791.2	Inverse variance weighted	69	-0.0357382	0.0177539	0.0441174	-0.0705359	-0.000940498
CYP4F3	Inverse variance weighted	43	0.0504746	0.0356429	0.156741	-0.0193856	0.120335
CYP4F22	Inverse variance weighted	51	0.0127075	0.0388848	0.74382	-0.0635067	0.0889217
CYP4F12	Inverse variance weighted	48	0.100207	0.0322365	0.00188044	0.0370235	0.163391
IL12RB1	Inverse variance weighted	55	-0.00177138	0.0265893	0.946884	-0.0538865	0.0503437
KIAA1683	Inverse variance weighted	63	-0.0286704	0.0299811	0.338929	-0.0874333	0.0300925
MAST3	Inverse variance weighted	20	-0.099474	0.0584032	0.0885254	-0.213944	0.0149963
LRRC25	Inverse variance weighted	75	0.0289221	0.0308295	0.348179	-0.0315039	0.089348
ZNF85	Inverse variance weighted	49	0.0114074	0.0356901	0.749254	-0.0585453	0.08136
ZNF493	Inverse variance weighted	60	0.0335261	0.0321318	0.296767	-0.0294523	0.0965044
ZNF565	Inverse variance weighted	20	-0.0912601	0.0692997	0.187876	-0.227088	0.0445674
ZNF573	Inverse variance weighted	42	0.0693011	0.0422687	0.101102	-0.0135456	0.152148
HKR1	Inverse variance weighted	48	0.0896578	0.0457153	0.049853	5.59115e-05	0.17926
ZNF585A	Inverse variance weighted	19	0.166216	0.0751003	0.0268799	0.0190197	0.313413
ZFP30	Inverse variance weighted	62	0.0190887	0.0377614	0.613203	-0.0549238	0.0931011
ZNF781	Inverse variance weighted	24	0.0375097	0.0480673	0.43518	-0.0567023	0.131722
ZNF529	Inverse variance weighted	32	0.0776596	0.0517611	0.133525	-0.0237923	0.179111
ZNF420	Inverse variance weighted	23	0.103631	0.0693045	0.134836	-0.0322057	0.239468
ZNF260	Inverse variance weighted	23	0.0394156	0.0840063	0.638928	-0.125237	0.204068
ZNF568	Inverse variance weighted	9	-0.28599	0.13515	0.0343368	-0.550884	-0.021096
ZNF793	Inverse variance weighted	19	-0.0501099	0.0554192	0.365891	-0.158732	0.0585118
AC092295.7	Inverse variance weighted	21	-0.118726	0.0319726	0.000204513	-0.181393	-0.05606
ZNF566	Inverse variance weighted	16	0.0586545	0.0872366	0.501354	-0.112329	0.229638
ZFP14	Inverse variance weighted	35	0.0475642	0.0422914	0.260725	-0.0353269	0.130455
ZNF345	Inverse variance weighted	10	-0.128783	0.151906	0.396558	-0.426519	0.168952
ZFP82	Inverse variance weighted	60	-0.0156845	0.0278882	0.573839	-0.0703453	0.0389763
SARS2	Inverse variance weighted	88	-0.0413923	0.0236015	0.079465	-0.0876513	0.00486666
CAPN12	Inverse variance weighted	74	-0.0666318	0.0237207	0.00496931	-0.113124	-0.0201393
ACTN4	Inverse variance weighted	18	-0.11356	0.0793189	0.152232	-0.269025	0.041905
RYR1	Inverse variance weighted	26	0.147442	0.0564547	0.00900953	0.0367911	0.258093
RINL	Inverse variance weighted	21	0.0671234	0.0845654	0.427344	-0.0986247	0.232871
LGALS4	Inverse variance weighted	23	-0.105146	0.068596	0.125316	-0.239594	0.0293016
FCGBP	Inverse variance weighted	86	-0.0540223	0.0254282	0.0336281	-0.103862	-0.00418302
BLVRB	Inverse variance weighted	52	0.108741	0.030884	0.000430007	0.0482083	0.169273
C19orf54	Inverse variance weighted	43	-0.00242033	0.0393979	0.951014	-0.0796402	0.0747995
PHLDB3	Inverse variance weighted	45	-0.0491982	0.0362122	0.174272	-0.120174	0.0217778
KCNN4	Inverse variance weighted	77	-0.0574416	0.0223001	0.00999966	-0.10115	-0.0137333
UBXN6	Inverse variance weighted	22	0.0714299	0.0681138	0.294324	-0.0620732	0.204933
PLIN4	Inverse variance weighted	6	0.0656376	0.154073	0.670096	-0.236346	0.367621
CLPTM1	Inverse variance weighted	6	-0.289058	0.268657	0.281954	-0.815625	0.237509
TRAPPC6A	Inverse variance weighted	21	0.0842463	0.0964841	0.382574	-0.104862	0.273355
SNRPD2	Inverse variance weighted	20	0.151474	0.0634171	0.0169154	0.0271769	0.275772
SYMPK	Inverse variance weighted	12	0.0588533	0.117062	0.615139	-0.170589	0.288296
VASP	Inverse variance weighted	65	0.109375	0.0361417	0.00247582	0.0385373	0.180213
CALM3	Inverse variance weighted	22	0.0314711	0.0655635	0.63122	-0.0970333	0.159975
PLA2G4C	Inverse variance weighted	78	-0.030014	0.0167016	0.0723245	-0.0627491	0.0027212
CABP5	Inverse variance weighted	41	0.0522568	0.0497428	0.293471	-0.0452392	0.149753
CARD8	Inverse variance weighted	74	-0.0440311	0.018251	0.0158421	-0.0798031	-0.00825917
CYTH2	Inverse variance weighted	17	-0.0711302	0.0728665	0.328979	-0.213949	0.0716881
CTC-241F20.3	Inverse variance weighted	20	0.0553716	0.0242259	0.0222753	0.00788893	0.102854
SPHK2	Inverse variance weighted	11	-0.072199	0.0969104	0.456267	-0.262143	0.117745
NTN5	Inverse variance weighted	27	-0.0726903	0.0585518	0.214432	-0.187452	0.0420713
PNKP	Inverse variance weighted	43	-0.0171043	0.0338189	0.613024	-0.0833893	0.0491807
PTOV1	Inverse variance weighted	12	0.018313	0.0914973	0.841365	-0.161022	0.197648
VRK3	Inverse variance weighted	38	-0.0225725	0.0371305	0.543239	-0.0953482	0.0502033
SIGLEC11	Inverse variance weighted	39	-0.0415125	0.0344963	0.228826	-0.109125	0.0261003
NAPSB	Inverse variance weighted	87	0.0141638	0.0235772	0.548013	-0.0320475	0.0603751
SIGLEC16	Inverse variance weighted	22	0.0716628	0.0572815	0.210911	-0.0406088	0.183934
TSKS	Inverse variance weighted	43	-0.00262671	0.045246	0.953706	-0.0913089	0.0860555
ATF5	Inverse variance weighted	14	0.0336943	0.125581	0.788462	-0.212444	0.279832
NUP62	Inverse variance weighted	25	0.0609245	0.0718478	0.396457	-0.0798972	0.201746
SPIB	Inverse variance weighted	42	0.0233979	0.0332742	0.481942	-0.0418196	0.0886153
SIGLEC14	Inverse variance weighted	94	0.00686582	0.0163075	0.673739	-0.0250969	0.0388286
FPR2	Inverse variance weighted	81	-0.0809335	0.0199671	5.04922e-05	-0.120069	-0.0417979
SIGLEC5	Inverse variance weighted	78	-0.0336566	0.0246856	0.172754	-0.0820403	0.0147272
FPR1	Inverse variance weighted	70	-0.0542091	0.0244484	0.0266035	-0.102128	-0.00629024
ZNF880	Inverse variance weighted	13	-0.0466675	0.067564	0.489744	-0.179093	0.0857579
ZNF480	Inverse variance weighted	25	0.00405978	0.0419668	0.922935	-0.0781952	0.0863148
ZNF701	Inverse variance weighted	26	0.107176	0.0478351	0.0250558	0.0134197	0.200933
ZNF600	Inverse variance weighted	37	-0.00931887	0.0309716	0.763503	-0.0700232	0.0513855
OSCAR	Inverse variance weighted	57	-0.0476398	0.030981	0.12412	-0.108363	0.013083
LILRA6	Inverse variance weighted	17	0.0398652	0.075983	0.59982	-0.109061	0.188792
MBOAT7	Inverse variance weighted	13	-0.123163	0.0990295	0.213611	-0.317261	0.070935
LILRA3	Inverse variance weighted	35	-0.00479197	0.0216556	0.824874	-0.047237	0.0376531
LILRB1	Inverse variance weighted	34	0.00829092	0.0474863	0.861397	-0.0847823	0.101364
TSEN34	Inverse variance weighted	29	-0.0863083	0.0551764	0.117765	-0.194454	0.0218374
LILRB2	Inverse variance weighted	19	-0.0607697	0.0558228	0.276322	-0.170182	0.048643
LILRB3	Inverse variance weighted	10	0.00688002	0.059809	0.908419	-0.110346	0.124106
LILRP1	Inverse variance weighted	19	0.00169287	0.0421221	0.967942	-0.0808664	0.0842521
LILRA4	Inverse variance weighted	7	0.222641	0.189897	0.241024	-0.149557	0.594839
AC010492.2	Inverse variance weighted	11	-0.127938	0.0537579	0.0173181	-0.233303	-0.0225721
LILRA5	Inverse variance weighted	15	-0.0660535	0.0591299	0.263956	-0.181948	0.0498412
LILRB4	Inverse variance weighted	30	0.0857918	0.0465913	0.0655675	-0.00552717	0.177111
CTC-444N24.8	Inverse variance weighted	37	0.0480137	0.0603969	0.426631	-0.0703643	0.166392
ZNF586	Inverse variance weighted	51	0.0239344	0.0339605	0.480953	-0.0426283	0.090497
ZNF548	Inverse variance weighted	61	-0.00597038	0.0282598	0.832678	-0.0613596	0.0494188
ZNF772	Inverse variance weighted	50	0.0513806	0.0304625	0.0916641	-0.00832588	0.111087
ZNF211	Inverse variance weighted	40	-0.0541195	0.0466552	0.246053	-0.145564	0.0373246
ZNF550	Inverse variance weighted	25	0.0920701	0.0444611	0.0383771	0.00492647	0.179214
ZNF773	Inverse variance weighted	17	0.0452302	0.0506173	0.371551	-0.0539797	0.14444
ZNF419	Inverse variance weighted	24	-0.0496613	0.080622	0.53791	-0.20768	0.108358
ZNF671	Inverse variance weighted	31	0.0829699	0.0653254	0.204048	-0.0450678	0.211008
ZNF418	Inverse variance weighted	30	-0.0909185	0.0432022	0.0353361	-0.175595	-0.00624209
VN1R1	Inverse variance weighted	14	0.127351	0.119723	0.287459	-0.107306	0.362008
ZNF417	Inverse variance weighted	12	-0.0509696	0.0640706	0.426309	-0.176548	0.0746087
CTD-2368P22.1	Inverse variance weighted	16	0.0671109	0.0385987	0.0820905	-0.00854254	0.142764
ZNF256	Inverse variance weighted	21	-0.000297422	0.0662482	0.996418	-0.130144	0.129549
ZNF814	Inverse variance weighted	20	0.0198018	0.0904316	0.826673	-0.157444	0.197048
ZNF154	Inverse variance weighted	40	-0.0458196	0.0444786	0.30294	-0.132998	0.0413585
ZSCAN18	Inverse variance weighted	35	-0.147478	0.0401865	0.000242694	-0.226244	-0.0687128
C19orf18	Inverse variance weighted	7	-0.135674	0.129388	0.294371	-0.389274	0.117926
CTD-2583A14.8	Inverse variance weighted	30	-0.0018765	0.0172684	0.913467	-0.0357226	0.0319696
TRAPPC2P1	Inverse variance weighted	45	0.0900982	0.0368143	0.0143902	0.0179422	0.162254
ZNF329	Inverse variance weighted	34	-0.1193	0.0527092	0.0236132	-0.22261	-0.0159902
CAPS	Inverse variance weighted	33	-0.0868529	0.0429167	0.042995	-0.17097	-0.00273629
RANBP3	Inverse variance weighted	5	0.137163	0.231187	0.55298	-0.315963	0.590289
CLPP	Inverse variance weighted	5	-0.0267958	0.106974	0.802208	-0.236464	0.182873
GTF2F1	Inverse variance weighted	12	-0.074035	0.0881094	0.400761	-0.246729	0.0986593
GPR108	Inverse variance weighted	17	-0.20728	0.0843327	0.0139758	-0.372572	-0.0419879
EMR1	Inverse variance weighted	50	-0.0311631	0.0386663	0.420271	-0.106949	0.0446228
FCER2	Inverse variance weighted	17	-0.103358	0.0535247	0.0534799	-0.208266	0.00155084
CLEC4G	Inverse variance weighted	32	-0.0106205	0.0348435	0.760514	-0.0789137	0.0576727
CERS4	Inverse variance weighted	45	-0.0922458	0.0393098	0.0189437	-0.169293	-0.0151986
CFD	Inverse variance weighted	60	-0.015319	0.0286088	0.592329	-0.0713922	0.0407542
KISS1R	Inverse variance weighted	31	-0.037414	0.0547457	0.494345	-0.144716	0.0698876
HIAT1	Inverse variance weighted	5	0.475251	0.166783	0.00437847	0.148357	0.802145
AGL	Inverse variance weighted	10	-0.0702929	0.096868	0.46805	-0.260154	0.119568
GSTM4	Inverse variance weighted	70	-0.0548371	0.0242111	0.0235153	-0.102291	-0.00738336
GSTM1	Inverse variance weighted	95	0.017144	0.0180219	0.341458	-0.0181788	0.0524669
GSTM2	Inverse variance weighted	52	0.0266638	0.0289538	0.3571	-0.0300858	0.0834133
GSTM3	Inverse variance weighted	101	-0.034336	0.0174138	0.0486361	-0.0684672	-0.000204919
KIAA1324	Inverse variance weighted	108	-0.0360131	0.0156578	0.0214481	-0.0667024	-0.0053237
GSTM5	Inverse variance weighted	23	0.131926	0.0559859	0.0184522	0.0221937	0.241658
PSRC1	Inverse variance weighted	50	-0.202399	0.0356853	1.41341e-08	-0.272342	-0.132455
B3GALT6	Inverse variance weighted	20	0.0499217	0.0396853	0.208414	-0.0278615	0.127705
TNFRSF4	Inverse variance weighted	10	0.131478	0.0762032	0.0844613	-0.0178797	0.280837
ST7L	Inverse variance weighted	49	-0.0518604	0.0282459	0.0663525	-0.107222	0.0035015
MOV10	Inverse variance weighted	16	-0.0976076	0.0691418	0.158038	-0.233125	0.0379103
RHOC	Inverse variance weighted	26	-0.00801739	0.0599861	0.893676	-0.12559	0.109555
MFN2	Inverse variance weighted	71	-0.066403	0.0182466	0.000273483	-0.102166	-0.0306397
SSU72	Inverse variance weighted	24	-0.0360087	0.0395045	0.362027	-0.113437	0.0414201
MRPL20	Inverse variance weighted	16	-0.0387629	0.0866329	0.654558	-0.208564	0.131038
TNFRSF18	Inverse variance weighted	16	0.103024	0.0614942	0.0938649	-0.0175041	0.223553
GLTPD1	Inverse variance weighted	10	0.0646661	0.0801231	0.419618	-0.0923751	0.221707
HIST2H2BF	Inverse variance weighted	2	-0.334381	0.124731	0.00734415	-0.578853	-0.0899087
CTSK	Inverse variance weighted	83	-0.0332907	0.0231851	0.151041	-0.0787335	0.0121522
HIST2H2BE	Inverse variance weighted	83	-0.0332907	0.0231851	0.151041	-0.0787335	0.0121522
RP11-196G18.22	Inverse variance weighted	12	-0.139309	0.0661049	0.0350836	-0.268875	-0.00974338
CDC42SE1	Inverse variance weighted	59	0.0236245	0.0305369	0.439144	-0.0362278	0.0834769
CTSS	Inverse variance weighted	41	-0.1444	0.0344237	2.73136e-05	-0.21187	-0.0769294
ARNT	Inverse variance weighted	22	0.142839	0.0676765	0.0348055	0.010193	0.275485
THEM4	Inverse variance weighted	70	-0.0459626	0.0255444	0.0719671	-0.0960296	0.00410431
S100A10	Inverse variance weighted	15	-0.0341044	0.0834904	0.682919	-0.197746	0.129537
LINGO4	Inverse variance weighted	27	-0.0325878	0.0519774	0.530685	-0.134464	0.0692879
TDRKH	Inverse variance weighted	63	-0.0455433	0.0328507	0.165634	-0.109931	0.0188442
CHTOP	Inverse variance weighted	12	0.32481	0.117518	0.00571117	0.094475	0.555146
S100A13	Inverse variance weighted	33	-0.0378449	0.0425833	0.374151	-0.121308	0.0456185
SNAPIN	Inverse variance weighted	12	0.163164	0.103189	0.11383	-0.0390869	0.365414
ILF2	Inverse variance weighted	3	0.121753	0.239616	0.61137	-0.347894	0.5914
S100A1	Inverse variance weighted	10	-0.315654	0.273365	0.248215	-0.851449	0.220142
SLC27A3	Inverse variance weighted	13	-0.115589	0.0618592	0.061682	-0.236833	0.00565548
DENND4B	Inverse variance weighted	19	-0.0168582	0.0815939	0.836314	-0.176782	0.143066
THBS3	Inverse variance weighted	80	-0.0460671	0.0244348	0.0593879	-0.0939593	0.00182502
ZBTB7B	Inverse variance weighted	6	0.0105586	0.166974	0.949579	-0.31671	0.337827
TMEM79	Inverse variance weighted	64	0.0365673	0.0283054	0.196397	-0.0189113	0.092046
SEMA4A	Inverse variance weighted	68	-0.00778594	0.0296196	0.792655	-0.0658404	0.0502685
C1orf85	Inverse variance weighted	103	-0.000974983	0.015222	0.94893	-0.0308101	0.0288601
CRABP2	Inverse variance weighted	14	-0.139757	0.0910626	0.12485	-0.318239	0.0387262
SH2D2A	Inverse variance weighted	2	-0.292831	0.435207	0.50104	-1.14584	0.560175
PLEKHM2	Inverse variance weighted	23	-0.147286	0.0574398	0.0103422	-0.259868	-0.0347035
CASP9	Inverse variance weighted	39	0.067603	0.0380458	0.0755869	-0.00696668	0.142173
FCER1A	Inverse variance weighted	34	-0.0407901	0.043698	0.350585	-0.126438	0.0448579
FCGR2B	Inverse variance weighted	89	0.0328934	0.0207164	0.112332	-0.00771072	0.0734974
HSPA7	Inverse variance weighted	29	-0.0556938	0.0635499	0.380824	-0.180252	0.068864
DUSP12	Inverse variance weighted	13	-0.104304	0.0902012	0.247538	-0.281099	0.0724902
FCGR2A	Inverse variance weighted	10	-0.251678	0.136338	0.0648942	-0.518901	0.0155444
ATF6	Inverse variance weighted	39	0.0584307	0.0351234	0.0961952	-0.0104111	0.127273
FCRLB	Inverse variance weighted	49	-0.0214359	0.0422856	0.612203	-0.104316	0.0614439
FCGR2C	Inverse variance weighted	48	-0.0148366	0.0232787	0.5239	-0.0604629	0.0307897
FCGR3B	Inverse variance weighted	39	0.0686029	0.053368	0.198628	-0.0359983	0.173204
CROCCP2	Inverse variance weighted	83	0.0296066	0.0240753	0.218791	-0.017581	0.0767942
RP11-169K16.9	Inverse variance weighted	38	0.0279107	0.039071	0.475005	-0.0486684	0.10449
ARHGEF19	Inverse variance weighted	67	0.027206	0.026585	0.306138	-0.0249007	0.0793127
NBPF1	Inverse variance weighted	41	0.0245486	0.0539756	0.649247	-0.0812435	0.130341
TBX19	Inverse variance weighted	18	0.109065	0.0730286	0.135319	-0.0340713	0.252201
SFT2D2	Inverse variance weighted	11	-0.000437376	0.107242	0.996746	-0.210632	0.209758
PADI2	Inverse variance weighted	71	0.0607026	0.0228669	0.00794005	0.0158835	0.105522
CEP350	Inverse variance weighted	8	0.139686	0.0971405	0.150441	-0.0507096	0.330081
IER5	Inverse variance weighted	29	0.0088153	0.0526173	0.866948	-0.0943147	0.111945
MR1	Inverse variance weighted	27	0.0742637	0.0471479	0.115228	-0.0181461	0.166674
ACBD6	Inverse variance weighted	9	-0.14079	0.086532	0.103731	-0.310393	0.0288128
TMEM183A	Inverse variance weighted	19	-0.0079911	0.0532066	0.880615	-0.112276	0.0962939
PPFIA4	Inverse variance weighted	66	-0.0039773	0.0253014	0.87509	-0.0535681	0.0456135
NUCKS1	Inverse variance weighted	35	0.0193653	0.0387009	0.616805	-0.0564885	0.0952191
RP11-78B10.2	Inverse variance weighted	12	0.055696	0.0407693	0.171899	-0.0242118	0.135604
CR1	Inverse variance weighted	14	0.0940307	0.0765537	0.219335	-0.0560145	0.244076
CD55	Inverse variance weighted	97	0.0182247	0.0198615	0.358835	-0.0207039	0.0571533
CDA	Inverse variance weighted	70	0.0688706	0.0189808	0.000285149	0.0316682	0.106073
PINK1-AS	Inverse variance weighted	14	0.0566135	0.045375	0.212148	-0.0323214	0.145548
DDOST	Inverse variance weighted	16	-0.209888	0.0689127	0.00232133	-0.344957	-0.0748191
PINK1	Inverse variance weighted	17	-0.116716	0.0686669	0.0891804	-0.251303	0.0178714
TRAF5	Inverse variance weighted	28	0.159318	0.0600004	0.00792434	0.0417169	0.276918
PPP2R5A	Inverse variance weighted	101	0.0114151	0.0194784	0.557848	-0.0267625	0.0495928
NBPF3	Inverse variance weighted	48	-0.154876	0.0404578	0.000129138	-0.234174	-0.0755791
USP48	Inverse variance weighted	46	-0.0405278	0.0341366	0.235139	-0.107436	0.0263799
LINC00339	Inverse variance weighted	113	0.0329859	0.0143999	0.0219804	0.00476215	0.0612097
CDC42	Inverse variance weighted	57	-0.00240871	0.0326121	0.941122	-0.0663284	0.061511
HSPG2	Inverse variance weighted	26	0.0574753	0.0393267	0.143883	-0.0196051	0.134556
C1orf86	Inverse variance weighted	45	-0.0160822	0.0436098	0.712295	-0.101557	0.0693929
TMEM63A	Inverse variance weighted	64	0.0899063	0.0307	0.00340551	0.0297344	0.150078
NTPCR	Inverse variance weighted	112	0.042093	0.0131872	0.00141315	0.016246	0.0679399
MTR	Inverse variance weighted	6	0.0962482	0.107162	0.369101	-0.113789	0.306285
FUCA1	Inverse variance weighted	53	0.0584076	0.0269116	0.0299801	0.00566093	0.111154
TRIM58	Inverse variance weighted	31	0.0842685	0.0432634	0.051439	-0.000527842	0.169065
OR2W3	Inverse variance weighted	48	0.0968321	0.0331648	0.00350345	0.031829	0.161835
RHD	Inverse variance weighted	81	0.0113055	0.0260955	0.664844	-0.0398417	0.0624528
TMEM50A	Inverse variance weighted	50	0.0303809	0.0326552	0.352188	-0.0336233	0.0943852
LDLRAP1	Inverse variance weighted	60	-0.0212023	0.0347922	0.54226	-0.0893951	0.0469905
C1orf63	Inverse variance weighted	11	-0.0629816	0.141481	0.656206	-0.340285	0.214322
SDHDP6	Inverse variance weighted	50	0.0462681	0.0193082	0.0165621	0.00842394	0.0841122
RP3-465N24.5	Inverse variance weighted	42	0.0396341	0.0197752	0.0450453	0.000874684	0.0783936
RP11-335G20.7	Inverse variance weighted	2	-0.0767759	0.134286	0.567503	-0.339977	0.186425
RHCE	Inverse variance weighted	5	0.0530788	0.207038	0.797664	-0.352716	0.458874
RCC1	Inverse variance weighted	24	0.0139283	0.0715082	0.845566	-0.126228	0.154084
SNHG12	Inverse variance weighted	11	-0.0129766	0.0651622	0.842151	-0.140695	0.114741
INPP5B	Inverse variance weighted	76	0.0191913	0.0233646	0.411426	-0.0266032	0.0649859
RP11-422J8.1	Inverse variance weighted	101	-0.0321646	0.0160991	0.0457262	-0.0637189	-0.000610344
RP11-69E11.4	Inverse variance weighted	25	-0.0722827	0.0526015	0.169393	-0.175382	0.0308162
HPCAL4	Inverse variance weighted	95	0.00791354	0.0207961	0.703553	-0.0328469	0.048674
PPT1	Inverse variance weighted	91	0.033437	0.0187631	0.0747391	-0.00333866	0.0702126
MACF1	Inverse variance weighted	42	0.017843	0.0304531	0.557931	-0.0418451	0.0775311
PPIE	Inverse variance weighted	98	0.0330732	0.0184135	0.0724732	-0.00301735	0.0691637
NDUFS5	Inverse variance weighted	75	-0.00606463	0.0223173	0.785817	-0.0498065	0.0376772
TRIT1	Inverse variance weighted	35	0.0451374	0.0345149	0.190953	-0.0225118	0.112787
C1orf228	Inverse variance weighted	35	-0.0241286	0.0578087	0.676395	-0.137434	0.0891765
UQCRH	Inverse variance weighted	17	-0.0813177	0.0621384	0.190651	-0.203109	0.0404736
FAAH	Inverse variance weighted	49	0.0421887	0.0327286	0.197383	-0.0219594	0.106337
PDZK1IP1	Inverse variance weighted	70	-0.0437837	0.0230318	0.0573	-0.088926	0.00135853
GPX7	Inverse variance weighted	86	-0.0316162	0.0230925	0.170963	-0.0768774	0.013645
ZYG11B	Inverse variance weighted	58	0.033198	0.0296023	0.262089	-0.0248224	0.0912184
SCP2	Inverse variance weighted	79	-0.0112953	0.020734	0.585909	-0.0519339	0.0293432
TCEANC2	Inverse variance weighted	9	0.157717	0.0984594	0.109189	-0.0352633	0.350698
AL161915.1	Inverse variance weighted	15	-0.0493689	0.0388126	0.203381	-0.125442	0.0267039
DNAJB4	Inverse variance weighted	22	-0.297765	0.0670448	8.94248e-06	-0.429173	-0.166357
CA6	Inverse variance weighted	37	-0.111174	0.0408549	0.00650472	-0.19125	-0.0310984
CTBS	Inverse variance weighted	27	0.0333765	0.0469771	0.477404	-0.0586986	0.125451
SSX2IP	Inverse variance weighted	12	0.158059	0.100037	0.114105	-0.0380132	0.354132
GBP3	Inverse variance weighted	105	-0.0136911	0.0176859	0.438857	-0.0483555	0.0209733
LRRC8C	Inverse variance weighted	64	-0.104548	0.0241704	1.52205e-05	-0.151922	-0.0571744
FKBP1A	Inverse variance weighted	58	-0.0449162	0.0267968	0.0937031	-0.0974379	0.00760548
SIRPB1	Inverse variance weighted	103	0.00208806	0.0157932	0.894816	-0.0288667	0.0330428
NSFL1C	Inverse variance weighted	83	-0.0543307	0.0187153	0.00369603	-0.0910127	-0.0176486
SIRPD	Inverse variance weighted	30	0.0443549	0.0470937	0.346273	-0.0479488	0.136659
SNPH	Inverse variance weighted	39	0.0256454	0.044452	0.563991	-0.0614806	0.112771
SIRPG	Inverse variance weighted	39	-0.00303221	0.0357845	0.932472	-0.0731698	0.0671053
SIRPB2	Inverse variance weighted	77	-0.0770649	0.0272956	0.00475247	-0.130564	-0.0235656
SNRPB2	Inverse variance weighted	38	-0.0160843	0.045109	0.721417	-0.104498	0.0723293
TRIB3	Inverse variance weighted	55	0.0186023	0.0369894	0.615028	-0.0538969	0.0911015
PYGB	Inverse variance weighted	87	-0.00727497	0.0162807	0.654985	-0.0391851	0.0246351
NOP56	Inverse variance weighted	27	0.116049	0.0451808	0.0102124	0.0274949	0.204604
EIF6	Inverse variance weighted	34	-0.0522556	0.0293616	0.0751207	-0.109804	0.00529311
TRPC4AP	Inverse variance weighted	74	-0.00293147	0.0181617	0.871771	-0.0385285	0.0326655
PANK2	Inverse variance weighted	32	-0.0433604	0.0479842	0.366186	-0.137409	0.0506886
MYBL2	Inverse variance weighted	15	0.138809	0.058133	0.0169501	0.0248687	0.25275
ZNF831	Inverse variance weighted	27	0.01717	0.0448434	0.701802	-0.070723	0.105063
NELFCD	Inverse variance weighted	45	-0.0917765	0.0273864	0.000804709	-0.145454	-0.0380991
LAMA5	Inverse variance weighted	28	-0.0125633	0.0480877	0.793893	-0.106815	0.0816886
OSBPL2	Inverse variance weighted	23	-0.0546081	0.0557814	0.327597	-0.16394	0.0547235
TCFL5	Inverse variance weighted	43	-0.0324788	0.0404448	0.421952	-0.111751	0.0467931
OGFR	Inverse variance weighted	12	-0.154425	0.0909313	0.0894592	-0.33265	0.0238006
NTSR1	Inverse variance weighted	43	-0.0995365	0.0339818	0.00339934	-0.166141	-0.0329321
UCKL1	Inverse variance weighted	50	-0.045659	0.0473916	0.335326	-0.138546	0.0472285
ZNF512B	Inverse variance weighted	10	0.13592	0.20043	0.497683	-0.256924	0.528763
OPRL1	Inverse variance weighted	56	0.0794406	0.0289022	0.00598502	0.0227923	0.136089
LINC00176	Inverse variance weighted	25	0.128119	0.0420581	0.0023172	0.0456854	0.210553
SAMD10	Inverse variance weighted	30	0.138772	0.050017	0.00552876	0.0407385	0.236805
PRPF6	Inverse variance weighted	24	0.2248	0.0671842	0.000819794	0.0931189	0.356481
SRXN1	Inverse variance weighted	71	-0.029573	0.0208165	0.155419	-0.0703734	0.0112274
PIGP	Inverse variance weighted	82	0.0212884	0.0199949	0.287015	-0.0179015	0.0604783
DSCR3	Inverse variance weighted	22	0.0534533	0.0663369	0.420367	-0.076567	0.183474
TTC3	Inverse variance weighted	62	0.0630894	0.0263659	0.0167185	0.0114122	0.114767
AP001432.14	Inverse variance weighted	62	0.0630894	0.0263659	0.0167185	0.0114122	0.114767
WRB	Inverse variance weighted	77	-0.0196213	0.0195361	0.315204	-0.057912	0.0186694
HMGN1	Inverse variance weighted	44	0.00269815	0.0309524	0.930536	-0.0579685	0.0633648
PSMG1	Inverse variance weighted	16	-0.0970865	0.0730965	0.184113	-0.240356	0.0461827
BRWD1	Inverse variance weighted	33	0.103168	0.0537148	0.0547732	-0.00211257	0.208449
LCA5L	Inverse variance weighted	30	-0.0400152	0.0487298	0.411552	-0.135526	0.0554952
MX1	Inverse variance weighted	54	-0.02195	0.0285468	0.441946	-0.0779017	0.0340018
CBS	Inverse variance weighted	85	0.0146206	0.0188543	0.438071	-0.0223337	0.051575
U2AF1	Inverse variance weighted	33	-0.0238468	0.0272688	0.38184	-0.0772936	0.0295999
WDR4	Inverse variance weighted	29	0.0478241	0.0348864	0.170421	-0.0205533	0.116202
PKNOX1	Inverse variance weighted	32	-0.0185322	0.0418992	0.658268	-0.100655	0.0635902
CSTB	Inverse variance weighted	95	-0.0404861	0.0190507	0.0335724	-0.0778255	-0.00314662
AP001053.11	Inverse variance weighted	29	0.0378766	0.0467	0.417331	-0.0536555	0.129409
PDXK	Inverse variance weighted	75	0.0176874	0.0253977	0.486167	-0.0320921	0.067467
C21orf2	Inverse variance weighted	70	-0.0486512	0.0240137	0.0427669	-0.095718	-0.00158441
ITGB2	Inverse variance weighted	52	-0.00299919	0.0288365	0.917164	-0.0595188	0.0535204
TPTEP1	Inverse variance weighted	24	-0.0824535	0.0630937	0.191266	-0.206117	0.0412102
SNAP29	Inverse variance weighted	49	-0.00891204	0.0273695	0.744712	-0.0625563	0.0447322
AIFM3	Inverse variance weighted	18	-0.103312	0.0588896	0.0793741	-0.218735	0.0121118
P2RX6	Inverse variance weighted	11	0.0204457	0.0608293	0.736784	-0.0987797	0.139671
LZTR1	Inverse variance weighted	30	-0.0882117	0.0465038	0.0578451	-0.179359	0.0029358
UBE2L3	Inverse variance weighted	32	-0.0862529	0.0354631	0.0150078	-0.155761	-0.0167453
BCR	Inverse variance weighted	43	-0.00848254	0.0338852	0.802331	-0.0748975	0.0579324
DDT	Inverse variance weighted	73	-0.05734	0.0242712	0.0181535	-0.104912	-0.00976849
GSTT1	Inverse variance weighted	82	-0.0526501	0.0181436	0.00370969	-0.0882116	-0.0170885
SMARCB1	Inverse variance weighted	26	0.198382	0.048771	4.74943e-05	0.102791	0.293973
AP000350.4	Inverse variance weighted	32	-0.0636899	0.022773	0.00516239	-0.108325	-0.0190547
MIF	Inverse variance weighted	12	-0.0750521	0.0988208	0.447568	-0.268741	0.118637
SLC2A11	Inverse variance weighted	9	-0.0469636	0.109889	0.669106	-0.262345	0.168418
AP000351.10	Inverse variance weighted	44	-0.0525136	0.0208296	0.0116989	-0.0933397	-0.0116875
RGL4	Inverse variance weighted	18	0.257471	0.0986753	0.00907334	0.0640677	0.450875
CHCHD10	Inverse variance weighted	19	0.348056	0.0812284	1.82811e-05	0.188849	0.507264
SF3A1	Inverse variance weighted	74	-0.0407321	0.0252091	0.106144	-0.090142	0.00867775
PISD	Inverse variance weighted	113	-0.0327271	0.0167113	0.0501851	-0.0654813	2.70277e-05
YWHAH	Inverse variance weighted	57	-0.118758	0.0305264	0.000100103	-0.17859	-0.0589264
RFPL2	Inverse variance weighted	23	-0.0375673	0.0589216	0.523746	-0.153054	0.0779191
PIK3IP1	Inverse variance weighted	83	0.042891	0.0235704	0.0688047	-0.00330692	0.0890889
CPSF1P1	Inverse variance weighted	8	0.0402306	0.0660064	0.542196	-0.0891419	0.169603
TRIOBP	Inverse variance weighted	49	0.0322993	0.0252	0.199943	-0.0170928	0.0816913
GCAT	Inverse variance weighted	67	-0.0304531	0.0225501	0.176868	-0.0746514	0.0137451
H1F0	Inverse variance weighted	93	-0.00796863	0.0192578	0.67903	-0.0457139	0.0297767
BAIAP2L2	Inverse variance weighted	18	0.126872	0.0769376	0.0991421	-0.0239255	0.27767
L3MBTL2	Inverse variance weighted	50	0.0366673	0.0427554	0.39111	-0.0471333	0.120468
C22orf32	Inverse variance weighted	64	-0.044621	0.0180506	0.0134361	-0.0800002	-0.00924184
TNFRSF13C	Inverse variance weighted	18	0.0505892	0.0666297	0.447697	-0.080005	0.181183
MEI1	Inverse variance weighted	56	0.110273	0.0262944	2.74353e-05	0.0587357	0.16181
TEF	Inverse variance weighted	58	0.0987845	0.0253758	9.90711e-05	0.0490478	0.148521
NDUFA6	Inverse variance weighted	40	-0.0525809	0.0275837	0.0566206	-0.106645	0.00148323
CYP2D6	Inverse variance weighted	42	0.0253786	0.0386626	0.511558	-0.0504	0.101157
NAGA	Inverse variance weighted	32	-0.147961	0.0447334	0.000940952	-0.235638	-0.0602832
CCDC134	Inverse variance weighted	45	0.129224	0.0448856	0.00398983	0.0412483	0.2172
FAM109B	Inverse variance weighted	35	-0.093098	0.0438654	0.0338081	-0.179074	-0.0071217
NHP2L1	Inverse variance weighted	38	-0.151817	0.0419777	0.000298489	-0.234093	-0.0695406
CENPM	Inverse variance weighted	11	0.024758	0.104904	0.813428	-0.180855	0.230371
DESI1	Inverse variance weighted	34	0.239836	0.0602796	6.92844e-05	0.121688	0.357984
PMM1	Inverse variance weighted	34	-0.109406	0.0399287	0.00614326	-0.187667	-0.0311458
EP300	Inverse variance weighted	38	0.0738302	0.044353	0.0959918	-0.0131017	0.160762
CYP2D7P1	Inverse variance weighted	44	-0.043194	0.0159386	0.00672795	-0.0744336	-0.0119543
RP5-821D11.7	Inverse variance weighted	40	0.0682676	0.0211252	0.00123108	0.0268623	0.109673
RP4-669P10.19	Inverse variance weighted	13	-0.11348	0.0483356	0.0188868	-0.208218	-0.0187425
RP4-669P10.18	Inverse variance weighted	7	0.185077	0.0560257	0.000955101	0.0752665	0.294887
RRP7A	Inverse variance weighted	81	-0.0102314	0.0250742	0.68324	-0.0593769	0.038914
POLDIP3	Inverse variance weighted	9	0.0535767	0.106325	0.614335	-0.154821	0.261974
TSPO	Inverse variance weighted	38	-0.0498211	0.0464401	0.283359	-0.140844	0.0412014
FAM118A	Inverse variance weighted	77	-0.0123886	0.0170189	0.466653	-0.0457456	0.0209683
CERK	Inverse variance weighted	41	-0.0623531	0.038708	0.107211	-0.138221	0.0135146
GRAMD4	Inverse variance weighted	45	0.0193653	0.0258804	0.454302	-0.0313602	0.0700908
PANX2	Inverse variance weighted	38	-0.0468782	0.0399038	0.240083	-0.12509	0.0313333
TAF1B	Inverse variance weighted	38	-0.0468782	0.0399038	0.240083	-0.12509	0.0313333
RP11-95D17.1	Inverse variance weighted	38	-0.0468782	0.0399038	0.240083	-0.12509	0.0313333
GCC2	Inverse variance weighted	38	-0.0468782	0.0399038	0.240083	-0.12509	0.0313333
RANBP2	Inverse variance weighted	38	-0.0468782	0.0399038	0.240083	-0.12509	0.0313333
MERTK	Inverse variance weighted	38	-0.0468782	0.0399038	0.240083	-0.12509	0.0313333
AC079922.3	Inverse variance weighted	38	-0.0468782	0.0399038	0.240083	-0.12509	0.0313333
RPL23AP7	Inverse variance weighted	38	-0.0468782	0.0399038	0.240083	-0.12509	0.0313333
DDX11L2	Inverse variance weighted	38	-0.0468782	0.0399038	0.240083	-0.12509	0.0313333
WASH2P	Inverse variance weighted	38	-0.0468782	0.0399038	0.240083	-0.12509	0.0313333
RABL2A	Inverse variance weighted	38	-0.0468782	0.0399038	0.240083	-0.12509	0.0313333
AC010982.1	Inverse variance weighted	38	-0.0468782	0.0399038	0.240083	-0.12509	0.0313333
AC016683.6	Inverse variance weighted	38	-0.0468782	0.0399038	0.240083	-0.12509	0.0313333
PAX8	Inverse variance weighted	38	-0.0468782	0.0399038	0.240083	-0.12509	0.0313333
SLC35F5	Inverse variance weighted	38	-0.0468782	0.0399038	0.240083	-0.12509	0.0313333
MARCO	Inverse variance weighted	38	-0.0468782	0.0399038	0.240083	-0.12509	0.0313333
TMEM185B	Inverse variance weighted	38	-0.0468782	0.0399038	0.240083	-0.12509	0.0313333
PTPN4	Inverse variance weighted	38	-0.0468782	0.0399038	0.240083	-0.12509	0.0313333
RALB	Inverse variance weighted	38	-0.0468782	0.0399038	0.240083	-0.12509	0.0313333
INHBB	Inverse variance weighted	38	-0.0468782	0.0399038	0.240083	-0.12509	0.0313333
IMP4	Inverse variance weighted	38	-0.0468782	0.0399038	0.240083	-0.12509	0.0313333
SMPD4	Inverse variance weighted	38	-0.0468782	0.0399038	0.240083	-0.12509	0.0313333
CCDC115	Inverse variance weighted	38	-0.0468782	0.0399038	0.240083	-0.12509	0.0313333
C2orf27A	Inverse variance weighted	38	-0.0468782	0.0399038	0.240083	-0.12509	0.0313333
MZT2A	Inverse variance weighted	38	-0.0468782	0.0399038	0.240083	-0.12509	0.0313333
MCM6	Inverse variance weighted	38	-0.0468782	0.0399038	0.240083	-0.12509	0.0313333
DARS	Inverse variance weighted	38	-0.0468782	0.0399038	0.240083	-0.12509	0.0313333
AC011893.3	Inverse variance weighted	38	-0.0468782	0.0399038	0.240083	-0.12509	0.0313333
RAB3GAP1	Inverse variance weighted	38	-0.0468782	0.0399038	0.240083	-0.12509	0.0313333
ZRANB3	Inverse variance weighted	38	-0.0468782	0.0399038	0.240083	-0.12509	0.0313333
TMEM163	Inverse variance weighted	38	-0.0468782	0.0399038	0.240083	-0.12509	0.0313333
CDCA7	Inverse variance weighted	38	-0.0468782	0.0399038	0.240083	-0.12509	0.0313333
PLCL1	Inverse variance weighted	38	-0.0468782	0.0399038	0.240083	-0.12509	0.0313333
COQ10B	Inverse variance weighted	38	-0.0468782	0.0399038	0.240083	-0.12509	0.0313333
MARS2	Inverse variance weighted	38	-0.0468782	0.0399038	0.240083	-0.12509	0.0313333
RFTN2	Inverse variance weighted	38	-0.0468782	0.0399038	0.240083	-0.12509	0.0313333
TTC32	Inverse variance weighted	38	-0.0468782	0.0399038	0.240083	-0.12509	0.0313333
RPE	Inverse variance weighted	38	-0.0468782	0.0399038	0.240083	-0.12509	0.0313333
ZNF142	Inverse variance weighted	38	-0.0468782	0.0399038	0.240083	-0.12509	0.0313333
ACSL3	Inverse variance weighted	38	-0.0468782	0.0399038	0.240083	-0.12509	0.0313333
SP140	Inverse variance weighted	38	-0.0468782	0.0399038	0.240083	-0.12509	0.0313333
SP110	Inverse variance weighted	38	-0.0468782	0.0399038	0.240083	-0.12509	0.0313333
AC016757.3	Inverse variance weighted	38	-0.0468782	0.0399038	0.240083	-0.12509	0.0313333
HES6	Inverse variance weighted	38	-0.0468782	0.0399038	0.240083	-0.12509	0.0313333
NDUFA10	Inverse variance weighted	38	-0.0468782	0.0399038	0.240083	-0.12509	0.0313333
2024-09-02	Inverse variance weighted	38	-0.0468782	0.0399038	0.240083	-0.12509	0.0313333
ADCY3	Inverse variance weighted	38	-0.0468782	0.0399038	0.240083	-0.12509	0.0313333
OTOF	Inverse variance weighted	38	-0.0468782	0.0399038	0.240083	-0.12509	0.0313333
SLC5A6	Inverse variance weighted	38	-0.0468782	0.0399038	0.240083	-0.12509	0.0313333
NLRC4	Inverse variance weighted	38	-0.0468782	0.0399038	0.240083	-0.12509	0.0313333
TRAPPC12	Inverse variance weighted	38	-0.0468782	0.0399038	0.240083	-0.12509	0.0313333
CRIPT	Inverse variance weighted	38	-0.0468782	0.0399038	0.240083	-0.12509	0.0313333
EPAS1	Inverse variance weighted	38	-0.0468782	0.0399038	0.240083	-0.12509	0.0313333
ATP6V1E2	Inverse variance weighted	38	-0.0468782	0.0399038	0.240083	-0.12509	0.0313333
KIAA1841	Inverse variance weighted	38	-0.0468782	0.0399038	0.240083	-0.12509	0.0313333
PPP3R1	Inverse variance weighted	38	-0.0468782	0.0399038	0.240083	-0.12509	0.0313333
USP39	Inverse variance weighted	38	-0.0468782	0.0399038	0.240083	-0.12509	0.0313333
TGOLN2	Inverse variance weighted	38	-0.0468782	0.0399038	0.240083	-0.12509	0.0313333
VAMP8	Inverse variance weighted	38	-0.0468782	0.0399038	0.240083	-0.12509	0.0313333
ATOH8	Inverse variance weighted	38	-0.0468782	0.0399038	0.240083	-0.12509	0.0313333
MAL	Inverse variance weighted	38	-0.0468782	0.0399038	0.240083	-0.12509	0.0313333
TMEM127	Inverse variance weighted	38	-0.0468782	0.0399038	0.240083	-0.12509	0.0313333
ZNF514	Inverse variance weighted	38	-0.0468782	0.0399038	0.240083	-0.12509	0.0313333
ITPRIPL1	Inverse variance weighted	38	-0.0468782	0.0399038	0.240083	-0.12509	0.0313333
STARD7	Inverse variance weighted	38	-0.0468782	0.0399038	0.240083	-0.12509	0.0313333
CNNM4	Inverse variance weighted	38	-0.0468782	0.0399038	0.240083	-0.12509	0.0313333
ANKRD36C	Inverse variance weighted	38	-0.0468782	0.0399038	0.240083	-0.12509	0.0313333
LMAN2L	Inverse variance weighted	38	-0.0468782	0.0399038	0.240083	-0.12509	0.0313333
ARID5A	Inverse variance weighted	38	-0.0468782	0.0399038	0.240083	-0.12509	0.0313333
CIAO1	Inverse variance weighted	38	-0.0468782	0.0399038	0.240083	-0.12509	0.0313333
TFG	Inverse variance weighted	69	-0.0107018	0.0261119	0.681921	-0.0618812	0.0404776
BRK1	Inverse variance weighted	77	-0.0450081	0.0206119	0.028992	-0.0854074	-0.00460873
CRELD1	Inverse variance weighted	73	-0.078815	0.0321852	0.0143336	-0.141898	-0.0157319
FANCD2	Inverse variance weighted	43	-0.000491558	0.0425834	0.99079	-0.0839551	0.0829719
SEC13	Inverse variance weighted	50	0.0148954	0.0329538	0.651263	-0.049694	0.0794849
AC022007.5	Inverse variance weighted	5	0.0262476	0.171149	0.878114	-0.309205	0.3617
TTLL3	Inverse variance weighted	58	0.0176032	0.0350857	0.615863	-0.0511647	0.0863712
AC034193.5	Inverse variance weighted	6	0.187018	0.116961	0.109825	-0.0422254	0.416262
PRRT3	Inverse variance weighted	24	-0.00490135	0.0698245	0.944038	-0.141757	0.131955
C3orf17	Inverse variance weighted	31	0.0049988	0.0507126	0.921479	-0.0943979	0.104396
GTPBP8	Inverse variance weighted	30	-0.0994563	0.0562195	0.076882	-0.209646	0.0107339
IQCB1	Inverse variance weighted	89	0.00485541	0.0194973	0.803338	-0.0333593	0.0430701
GOLGB1	Inverse variance weighted	57	-0.0101212	0.0243115	0.677181	-0.0577717	0.0375294
SLC15A2	Inverse variance weighted	28	0.0114632	0.0543045	0.832817	-0.0949736	0.1179
UMPS	Inverse variance weighted	18	0.0399516	0.0829313	0.629988	-0.122594	0.202497
KALRN	Inverse variance weighted	15	-0.0162071	0.0732021	0.82478	-0.159683	0.127269
SLC41A3	Inverse variance weighted	81	-0.0666579	0.0232495	0.00414291	-0.112227	-0.0210889
CHST13	Inverse variance weighted	105	0.00157241	0.0144809	0.913532	-0.0268102	0.029955
PODXL2	Inverse variance weighted	18	0.0219236	0.06967	0.753006	-0.11463	0.158477
ABTB1	Inverse variance weighted	49	0.0314159	0.0315406	0.319227	-0.0304037	0.0932355
XRN1	Inverse variance weighted	14	-0.152998	0.1093	0.161573	-0.367227	0.0612297
COLQ	Inverse variance weighted	40	0.0848115	0.0392683	0.0307884	0.00784567	0.161777
B3GALNT1	Inverse variance weighted	34	-0.199545	0.0617944	0.00124146	-0.320662	-0.0784281
NMD3	Inverse variance weighted	25	-0.161815	0.0429001	0.000162012	-0.245899	-0.0777305
ABCC5	Inverse variance weighted	90	0.0228418	0.01749	0.191556	-0.0114387	0.0571222
ABCF3	Inverse variance weighted	13	0.136849	0.0843007	0.104516	-0.0283803	0.302078
MAP6D1	Inverse variance weighted	78	0.0633395	0.0232075	0.00634745	0.0178528	0.108826
PSMD2	Inverse variance weighted	16	-0.0731517	0.0479261	0.126924	-0.167087	0.0207834
EIF4G1	Inverse variance weighted	3	-0.414095	0.308944	0.18013	-1.01963	0.191436
LSG1	Inverse variance weighted	44	0.0271667	0.0340395	0.424815	-0.0395506	0.0938841
LRRC33	Inverse variance weighted	59	0.0451962	0.0313689	0.149643	-0.0162869	0.106679
FYTTD1	Inverse variance weighted	2	-0.206254	0.231188	0.372312	-0.659382	0.246873
VILL	Inverse variance weighted	7	-0.253368	0.120507	0.0355079	-0.489562	-0.0171744
WDR48	Inverse variance weighted	67	0.0588137	0.0242545	0.0153144	0.0112749	0.106353
RPL14	Inverse variance weighted	40	-0.00664049	0.0474358	0.888669	-0.0996147	0.0863337
ENTPD3-AS1	Inverse variance weighted	22	0.0426064	0.029251	0.145233	-0.0147256	0.0999385
CCR3	Inverse variance weighted	76	0.0369593	0.0182291	0.0426122	0.0012303	0.0726882
SMARCC1	Inverse variance weighted	8	-0.430288	0.158385	0.00659308	-0.740722	-0.119854
APEH	Inverse variance weighted	41	-0.00392505	0.0357516	0.912578	-0.0739982	0.0661481
HYAL3	Inverse variance weighted	77	-0.059711	0.018685	0.00139509	-0.0963336	-0.0230884
UBA7	Inverse variance weighted	69	0.0270791	0.01923	0.159081	-0.0106117	0.0647699
RBM6	Inverse variance weighted	73	0.0211586	0.0159082	0.183503	-0.0100214	0.0523386
WDR6	Inverse variance weighted	66	0.0880525	0.0174866	4.76756e-07	0.0537788	0.122326
NICN1	Inverse variance weighted	43	0.0663662	0.0324271	0.040695	0.00280898	0.129923
MST1	Inverse variance weighted	22	0.0248084	0.0559476	0.657461	-0.0848489	0.134466
NAT6	Inverse variance weighted	28	0.153464	0.0620264	0.0133545	0.0318923	0.275036
P4HTM	Inverse variance weighted	45	-0.127735	0.0321969	7.26931e-05	-0.19084	-0.0646286
AMT	Inverse variance weighted	55	-0.0456483	0.0249209	0.0669922	-0.0944933	0.0031967
GPX1	Inverse variance weighted	7	0.0385986	0.134594	0.774283	-0.225206	0.302404
DAG1	Inverse variance weighted	7	0.451649	0.15035	0.00266469	0.156963	0.746334
MON1A	Inverse variance weighted	8	0.0824817	0.0694813	0.235186	-0.0537017	0.218665
FAM212A	Inverse variance weighted	25	0.21357	0.0736969	0.00375604	0.0691245	0.358016
MAPKAPK3	Inverse variance weighted	35	0.160672	0.0335024	1.62006e-06	0.095007	0.226337
GLYCTK	Inverse variance weighted	65	0.00956486	0.0304831	0.753691	-0.050182	0.0693117
NT5DC2	Inverse variance weighted	69	0.0868883	0.0287171	0.00248088	0.0306028	0.143174
TMEM110	Inverse variance weighted	32	-0.189089	0.0453994	3.11329e-05	-0.278072	-0.100106
ITIH4	Inverse variance weighted	67	-0.00144063	0.0201094	0.942889	-0.040855	0.0379738
DNAH1	Inverse variance weighted	13	0.0905061	0.0769984	0.239823	-0.0604107	0.241423
PPM1M	Inverse variance weighted	65	0.0552256	0.0289442	0.0563909	-0.00150503	0.111956
SMIM4	Inverse variance weighted	7	-0.045507	0.0941012	0.628672	-0.229945	0.138931
NISCH	Inverse variance weighted	9	-0.186662	0.11808	0.113921	-0.418098	0.0447744
ABHD14B	Inverse variance weighted	20	0.121032	0.0694589	0.081421	-0.0151073	0.257171
STAB1	Inverse variance weighted	28	0.0469565	0.0376355	0.212153	-0.026809	0.120722
IL17RB	Inverse variance weighted	13	-0.0664903	0.0761092	0.382327	-0.215664	0.0826838
PXK	Inverse variance weighted	41	0.108683	0.0347341	0.00175397	0.0406044	0.176762
THUMPD3	Inverse variance weighted	38	-0.165129	0.0363614	5.59053e-06	-0.236397	-0.0938602
TADA3	Inverse variance weighted	52	0.0209551	0.0383015	0.584303	-0.0541157	0.096026
CPOX	Inverse variance weighted	21	0.047239	0.0681187	0.488008	-0.0862737	0.180752
TBCK	Inverse variance weighted	27	-0.0211418	0.0539649	0.695229	-0.126913	0.0846295
USP53	Inverse variance weighted	67	-0.0355859	0.0209838	0.0899096	-0.0767141	0.00554235
CTSO	Inverse variance weighted	33	-0.0176129	0.0461076	0.702464	-0.107984	0.0727579
FAM53A	Inverse variance weighted	36	0.141459	0.042015	0.000760283	0.0591093	0.223808
SLBP	Inverse variance weighted	26	0.134213	0.0731594	0.066576	-0.00917962	0.277605
TMEM129	Inverse variance weighted	10	0.194541	0.103401	0.0599135	-0.00812423	0.397207
RP11-1398P2.1	Inverse variance weighted	52	-0.0148346	0.0290289	0.609332	-0.0717313	0.0420621
TLR1	Inverse variance weighted	8	0.147091	0.0877496	0.0936875	-0.0248982	0.31908
KLHL5	Inverse variance weighted	69	-0.00208819	0.0274094	0.939272	-0.0558106	0.0516342
FAM114A1	Inverse variance weighted	13	-0.0767264	0.0578484	0.184728	-0.190109	0.0366564
TMEM156	Inverse variance weighted	50	-0.0955138	0.0349036	0.00620956	-0.163925	-0.0271028
N4BP2	Inverse variance weighted	72	0.0994865	0.0322234	0.00201915	0.0363287	0.162644
GUF1	Inverse variance weighted	33	-0.0368679	0.0521303	0.479427	-0.139043	0.0653076
IGFBP7	Inverse variance weighted	41	0.146502	0.0399842	0.000248311	0.0681328	0.224871
GRPEL1	Inverse variance weighted	7	0.12992	0.140803	0.356161	-0.146055	0.405894
TADA2B	Inverse variance weighted	15	0.0752603	0.0470654	0.109808	-0.016988	0.167509
ENOPH1	Inverse variance weighted	5	-0.0661538	0.155162	0.66985	-0.37027	0.237963
HNRPDL	Inverse variance weighted	2	-0.300812	0.263047	0.252804	-0.816385	0.214761
DGKQ	Inverse variance weighted	92	0.0285428	0.0181522	0.115853	-0.0070354	0.0641211
UVSSA	Inverse variance weighted	56	0.04652	0.0233597	0.0464302	0.000734919	0.0923051
CTBP1	Inverse variance weighted	44	-0.0303223	0.0344932	0.379358	-0.0979289	0.0372843
IDUA	Inverse variance weighted	28	0.0837996	0.0428202	0.0503461	-0.000127975	0.167727
TMEM175	Inverse variance weighted	14	-0.0109276	0.0954023	0.908808	-0.197916	0.176061
WDR36	Inverse variance weighted	14	-0.1382	0.105193	0.188923	-0.344379	0.067979
HSPA4	Inverse variance weighted	37	-0.226528	0.0456231	6.86265e-07	-0.315949	-0.137107
SAR1B	Inverse variance weighted	20	-0.0971646	0.0741725	0.190202	-0.242543	0.0482136
CDC23	Inverse variance weighted	12	-0.157029	0.127636	0.218588	-0.407195	0.093137
SRA1	Inverse variance weighted	54	0.0524185	0.0296765	0.0773408	-0.0057475	0.110584
ARAP3	Inverse variance weighted	74	-0.05713	0.0235277	0.015174	-0.103244	-0.0110157
IK	Inverse variance weighted	37	-0.162764	0.048481	0.000787139	-0.257787	-0.0677415
WDR55	Inverse variance weighted	65	-0.100938	0.0320325	0.00162649	-0.163722	-0.0381544
APBB3	Inverse variance weighted	25	0.102582	0.0535388	0.0553621	-0.00235443	0.207518
NDUFA2	Inverse variance weighted	51	0.0731194	0.0340776	0.0318992	0.00632725	0.139911
ZMAT2	Inverse variance weighted	37	-0.111676	0.051518	0.0301806	-0.212651	-0.0107009
TAF7	Inverse variance weighted	27	-0.021495	0.0556757	0.699441	-0.130619	0.0876293
TMCO6	Inverse variance weighted	15	-0.0809139	0.0786522	0.303595	-0.235072	0.0732444
ADAM19	Inverse variance weighted	42	-0.0554883	0.0384275	0.148746	-0.130806	0.0198295
THG1L	Inverse variance weighted	54	0.096084	0.0295914	0.00116618	0.0380849	0.154083
HIGD2A	Inverse variance weighted	43	0.0318281	0.0279159	0.254227	-0.022887	0.0865433
NOP16	Inverse variance weighted	18	0.0310767	0.0606538	0.608398	-0.0878047	0.149958
DOK3	Inverse variance weighted	4	0.0777591	0.167215	0.641913	-0.249981	0.4055
TMED9	Inverse variance weighted	27	0.0356407	0.0420482	0.396653	-0.0467739	0.118055
SCGB3A1	Inverse variance weighted	77	-0.0083955	0.0185422	0.650709	-0.0447383	0.0279473
CNOT6	Inverse variance weighted	39	-0.0514335	0.0296118	0.0824007	-0.109473	0.0066057
NSUN2	Inverse variance weighted	83	-0.0423253	0.018762	0.0240762	-0.0790988	-0.00555186
SRD5A1	Inverse variance weighted	22	0.0191045	0.042467	0.652806	-0.0641309	0.10234
MED10	Inverse variance weighted	29	0.0114521	0.0453404	0.800593	-0.0774151	0.100319
CCDC125	Inverse variance weighted	36	0.0472223	0.0403117	0.241426	-0.0317886	0.126233
ANKRD34B	Inverse variance weighted	94	-0.00420529	0.0183659	0.818891	-0.0402025	0.031792
BRD9	Inverse variance weighted	10	-0.128912	0.113694	0.256858	-0.351753	0.0939287
ZDHHC11B	Inverse variance weighted	26	0.109247	0.0595187	0.0664302	-0.00740951	0.225904
EXOC3	Inverse variance weighted	59	-0.0206161	0.0245366	0.400785	-0.0687078	0.0274756
SLC9A3	Inverse variance weighted	54	-0.0429625	0.0184619	0.0199607	-0.0791479	-0.0067771
CTD-2228K2.7	Inverse variance weighted	37	-0.0646342	0.029305	0.0274145	-0.122072	-0.00719629
CAST	Inverse variance weighted	71	-0.0132577	0.0195718	0.498158	-0.0516185	0.025103
ERAP1	Inverse variance weighted	34	-0.0112043	0.0455957	0.80589	-0.100572	0.0781632
ERAP2	Inverse variance weighted	113	0.0224473	0.010956	0.0404764	0.000973482	0.0439211
SLC22A16	Inverse variance weighted	64	-0.0358208	0.0175806	0.0415979	-0.0702787	-0.00136286
CDK19	Inverse variance weighted	14	-0.0964242	0.0730621	0.186916	-0.239626	0.0467776
DDO	Inverse variance weighted	44	-0.0614254	0.031491	0.0511084	-0.123148	0.000297013
FAM26F	Inverse variance weighted	93	-0.00349011	0.0152919	0.819465	-0.0334622	0.026482
RWDD1	Inverse variance weighted	27	-0.0677425	0.0519303	0.192067	-0.169526	0.0340408
DSE	Inverse variance weighted	86	0.0333146	0.0204384	0.103102	-0.0067447	0.0733739
RSPH4A	Inverse variance weighted	10	-0.0834617	0.0936856	0.372998	-0.267085	0.100162
EPB41L2	Inverse variance weighted	32	-0.0990754	0.0567956	0.0810859	-0.210395	0.012244
NUP43	Inverse variance weighted	92	0.00962065	0.0219777	0.66157	-0.0334556	0.0526969
GINM1	Inverse variance weighted	44	0.0534704	0.0319912	0.0946406	-0.00923231	0.116173
PCMT1	Inverse variance weighted	32	-0.0507049	0.0533303	0.34172	-0.155232	0.0538224
DYNLT1	Inverse variance weighted	27	0.161459	0.060473	0.00758662	0.0429318	0.279986
RNASET2	Inverse variance weighted	81	-0.0268488	0.0154087	0.0814309	-0.0570499	0.00335227
ALDH5A1	Inverse variance weighted	52	0.0749311	0.0342121	0.02851	0.00787547	0.141987
CMAHP	Inverse variance weighted	83	-0.000275241	0.0204059	0.989238	-0.0402708	0.0397203
HIST1H2BD	Inverse variance weighted	100	-0.0176674	0.0167784	0.29235	-0.0505531	0.0152184
TRIM38	Inverse variance weighted	47	-0.10083	0.0363651	0.00555917	-0.172105	-0.0295543
SLC17A3	Inverse variance weighted	43	-0.0642049	0.0386423	0.0966092	-0.139944	0.011534
BTN3A2	Inverse variance weighted	88	-0.0361394	0.012917	0.00514497	-0.0614568	-0.0108221
BTN2A1	Inverse variance weighted	62	-0.0111741	0.0263355	0.67135	-0.0627917	0.0404436
BTN3A1	Inverse variance weighted	59	-0.0163479	0.027044	0.545517	-0.0693542	0.0366584
BTN2A2	Inverse variance weighted	36	0.102331	0.038231	0.00743605	0.0273986	0.177264
HIST1H4H	Inverse variance weighted	85	0.0258932	0.0258198	0.315937	-0.0247136	0.0765
HIST1H4E	Inverse variance weighted	24	0.0161156	0.0726805	0.824522	-0.126338	0.158569
HIST1H2BK	Inverse variance weighted	52	-0.0720248	0.0281173	0.0104197	-0.127135	-0.0169148
HCG11	Inverse variance weighted	32	-0.0223131	0.0367983	0.544274	-0.0944378	0.0498116
ZNF204P	Inverse variance weighted	19	0.0229163	0.0458913	0.617525	-0.0670306	0.112863
HMGN4	Inverse variance weighted	49	0.000680571	0.018313	0.970355	-0.035213	0.0365741
HIST1H2AE	Inverse variance weighted	36	-0.131173	0.0433387	0.00247237	-0.216117	-0.0462295
BTN3A3	Inverse variance weighted	27	-0.167703	0.0705767	0.017493	-0.306033	-0.0293725
ABT1	Inverse variance weighted	29	-0.0844801	0.0432341	0.0506994	-0.169219	0.000258752
RP11-457M11.5	Inverse variance weighted	55	-0.00909488	0.0118739	0.443703	-0.0323677	0.014178
CTA-14H9.5	Inverse variance weighted	17	-0.00533573	0.0408457	0.896067	-0.0853934	0.0747219
HLA-G	Inverse variance weighted	58	-0.0327769	0.0258588	0.204964	-0.0834601	0.0179063
HLA-F	Inverse variance weighted	64	0.0480345	0.0216644	0.0266087	0.00557231	0.0904968
C6orf136	Inverse variance weighted	7	0.0572057	0.169598	0.735889	-0.275206	0.389617
HLA-A	Inverse variance weighted	50	0.0158766	0.0335152	0.635704	-0.0498131	0.0815663
ZNRD1	Inverse variance weighted	21	0.132028	0.0468451	0.00482634	0.0402119	0.223845
HLA-V	Inverse variance weighted	15	0.0905946	0.0518038	0.080325	-0.0109408	0.19213
RNF39	Inverse variance weighted	16	0.12834	0.0392712	0.00108293	0.0513686	0.205312
ZNRD1-AS1	Inverse variance weighted	15	-0.023954	0.041075	0.559774	-0.104461	0.056553
HCG4P3	Inverse variance weighted	28	-0.0236649	0.0227084	0.297356	-0.0681733	0.0208436
PPP1R11	Inverse variance weighted	8	0.0497225	0.122617	0.685102	-0.190607	0.290051
HCG4P6	Inverse variance weighted	13	0.0452555	0.0459218	0.324383	-0.0447513	0.135262
MICD	Inverse variance weighted	32	-0.0344051	0.0195426	0.0783205	-0.0727086	0.00389846
HLA-K	Inverse variance weighted	43	0.0187707	0.0168922	0.266478	-0.0143379	0.0518794
IFITM4P	Inverse variance weighted	27	-0.0129264	0.0180042	0.472779	-0.0482147	0.0223619
HCG4	Inverse variance weighted	24	-0.0464155	0.033145	0.161401	-0.11138	0.0185487
ZFP57	Inverse variance weighted	46	-0.0391158	0.0154524	0.0113615	-0.0694024	-0.00882917
TRIM26	Inverse variance weighted	25	-0.0966405	0.049334	0.0501241	-0.193335	5.41045e-05
HLA-U	Inverse variance weighted	36	0.0399184	0.0212473	0.0602789	-0.00172638	0.0815631
HLA-F-AS1	Inverse variance weighted	13	-0.00528042	0.0803379	0.947595	-0.162743	0.152182
HLA-W	Inverse variance weighted	17	-0.0478563	0.0296563	0.106593	-0.105983	0.01027
HLA-H	Inverse variance weighted	24	-0.00499159	0.02975	0.866753	-0.0633016	0.0533185
GABBR1	Inverse variance weighted	16	-0.140891	0.0649081	0.0299592	-0.268111	-0.0136715
DDR1	Inverse variance weighted	46	0.128249	0.0384043	0.000839486	0.0529762	0.203521
ABCF1	Inverse variance weighted	7	-0.0372087	0.102435	0.716425	-0.237982	0.163565
HLA-L	Inverse variance weighted	26	-0.00749316	0.0358107	0.834258	-0.0776822	0.0626959
VARS2	Inverse variance weighted	51	0.0211928	0.0332528	0.523915	-0.0439827	0.0863683
HCG4P7	Inverse variance weighted	25	0.0488416	0.0325718	0.133743	-0.0149992	0.112682
MDC1	Inverse variance weighted	11	0.0340844	0.0854755	0.690068	-0.133448	0.201616
HLA-C	Inverse variance weighted	84	-0.0411014	0.0151428	0.00664236	-0.0707813	-0.0114216
TCF19	Inverse variance weighted	31	0.0958264	0.0241064	7.03378e-05	0.0485778	0.143075
CCHCR1	Inverse variance weighted	28	0.103886	0.0346255	0.00269728	0.0360203	0.171752
PSORS1C3	Inverse variance weighted	57	0.0133158	0.0155704	0.392442	-0.0172023	0.0438339
HLA-B	Inverse variance weighted	53	-0.0149493	0.0173974	0.390184	-0.0490483	0.0191497
MICA	Inverse variance weighted	60	-0.0122908	0.0181873	0.499173	-0.0479379	0.0233563
HCG27	Inverse variance weighted	51	0.0500748	0.0242594	0.0390046	0.00252633	0.0976233
HCG22	Inverse variance weighted	35	-0.0263992	0.0207465	0.203208	-0.0670624	0.0142639
ATP6V1G2	Inverse variance weighted	25	0.149157	0.0528139	0.00473986	0.0456418	0.252672
HCG18	Inverse variance weighted	21	-0.187435	0.0741226	0.0114481	-0.332715	-0.0421546
POU5F1	Inverse variance weighted	54	0.0228813	0.0170443	0.179448	-0.0105256	0.0562881
LY6G5B	Inverse variance weighted	43	-0.152073	0.0407754	0.000191841	-0.231992	-0.072153
LY6G5C	Inverse variance weighted	61	-0.0742886	0.0243103	0.00224425	-0.121937	-0.0266404
DDAH2	Inverse variance weighted	36	-0.194065	0.0337622	9.03172e-09	-0.260239	-0.127891
SKIV2L	Inverse variance weighted	49	0.0632984	0.0249139	0.0110637	0.014467	0.11213
STK19P	Inverse variance weighted	33	0.0697633	0.0251696	0.00557601	0.0204308	0.119096
LTA	Inverse variance weighted	13	-0.2779	0.0666142	3.02218e-05	-0.408464	-0.147336
NCR3	Inverse variance weighted	40	-0.0526823	0.0310272	0.0895192	-0.113496	0.00813101
MICB	Inverse variance weighted	41	0.0127351	0.0249413	0.609628	-0.0361498	0.06162
PPT2	Inverse variance weighted	19	-0.137927	0.0584698	0.0183273	-0.252528	-0.0233258
LINC00243	Inverse variance weighted	34	-0.0338103	0.0161611	0.0364311	-0.0654859	-0.0021346
C4A	Inverse variance weighted	45	-0.0192735	0.0228495	0.398949	-0.0640585	0.0255115
C4B	Inverse variance weighted	35	0.0178758	0.0136701	0.19099	-0.00891761	0.0446692
TNF	Inverse variance weighted	26	-0.1732	0.0416305	3.17671e-05	-0.254796	-0.0916044
PRRT1	Inverse variance weighted	12	-0.0798017	0.098161	0.416237	-0.272197	0.112594
TUBB2A	Inverse variance weighted	45	-0.0124816	0.0271478	0.645685	-0.0656912	0.040728
BPHL	Inverse variance weighted	12	0.189642	0.120582	0.115783	-0.0466982	0.425981
NQO2	Inverse variance weighted	88	0.0367167	0.0186326	0.0487732	0.000196919	0.0732365
TUBB2B	Inverse variance weighted	7	0.138525	0.102486	0.176486	-0.0623465	0.339397
SERPINB6	Inverse variance weighted	76	0.012911	0.0192548	0.502517	-0.0248285	0.0506505
HLA-DRB5	Inverse variance weighted	147	-0.0456125	0.0112879	5.32616e-05	-0.0677368	-0.0234882
HLA-DQB1-AS1	Inverse variance weighted	68	-0.0282465	0.0144828	0.0511358	-0.0566328	0.000139924
HLA-DRB1	Inverse variance weighted	58	-0.0496291	0.0150331	0.000962341	-0.0790941	-0.0201641
HLA-DQA1	Inverse variance weighted	68	-0.00564394	0.0196497	0.773939	-0.0441574	0.0328696
HLA-DQB2	Inverse variance weighted	38	-0.00306429	0.0276766	0.91184	-0.0573104	0.0511819
HLA-DQB1	Inverse variance weighted	127	0.0208352	0.0173806	0.23062	-0.0132307	0.0549012
HLA-DQA2	Inverse variance weighted	60	0.021794	0.0148797	0.143009	-0.00737026	0.0509582
TNXB	Inverse variance weighted	37	0.0422758	0.0292007	0.147682	-0.0149575	0.0995092
AGER	Inverse variance weighted	33	0.0915049	0.0428692	0.0328006	0.00748133	0.175528
HSPA1L	Inverse variance weighted	14	0.0399929	0.0575124	0.486818	-0.0727314	0.152717
HSPA1B	Inverse variance weighted	38	-0.0789043	0.0392692	0.0445035	-0.155872	-0.00193667
LSM2	Inverse variance weighted	4	0.104763	0.0735673	0.154432	-0.0394284	0.248955
PRRC2A	Inverse variance weighted	12	-0.0239451	0.0817423	0.769573	-0.18416	0.13627
HLA-DRB6	Inverse variance weighted	127	0.015243	0.0153652	0.321177	-0.0148729	0.0453588
STK19	Inverse variance weighted	5	-0.597313	0.160241	0.000193308	-0.911385	-0.283242
NOTCH4	Inverse variance weighted	23	-0.152888	0.058235	0.00865548	-0.267029	-0.0387478
RNF5	Inverse variance weighted	22	-0.0757416	0.0373932	0.0428114	-0.149032	-0.00245096
BAG6	Inverse variance weighted	14	0.00944766	0.0609409	0.876798	-0.109997	0.128892
PBX2	Inverse variance weighted	27	0.00957386	0.0443192	0.828972	-0.0772918	0.0964395
NELFE	Inverse variance weighted	13	0.0219661	0.0535417	0.681614	-0.0829756	0.126908
TAP2	Inverse variance weighted	38	-0.00774649	0.0235244	0.741932	-0.0538543	0.0383613
C2	Inverse variance weighted	11	-0.0772307	0.0722709	0.285237	-0.218882	0.0644202
C6orf48	Inverse variance weighted	35	-0.0500407	0.0432695	0.247481	-0.134849	0.0347676
PSMB9	Inverse variance weighted	45	-0.014461	0.025724	0.574009	-0.0648801	0.0359581
PPP1R2P1	Inverse variance weighted	10	-0.082545	0.0832278	0.321297	-0.245671	0.0805814
ATF6B	Inverse variance weighted	36	-0.0438025	0.0319737	0.170701	-0.106471	0.018866
HLA-DMB	Inverse variance weighted	17	0.0139448	0.0567987	0.806059	-0.0973806	0.12527
HSD17B8	Inverse variance weighted	28	0.0787272	0.0427691	0.0656585	-0.00510032	0.162555
HLA-DPA1	Inverse variance weighted	59	0.0680182	0.0270139	0.0118058	0.0150709	0.120966
HLA-DPB1	Inverse variance weighted	57	0.011738	0.023767	0.621392	-0.0348454	0.0583215
COL11A2	Inverse variance weighted	24	0.0129258	0.0402215	0.747933	-0.0659084	0.09176
PEX6	Inverse variance weighted	103	0.0134143	0.0172572	0.436973	-0.0204098	0.0472384
DNPH1	Inverse variance weighted	38	0.000740193	0.0354504	0.983342	-0.0687426	0.070223
MRPL2	Inverse variance weighted	28	0.0365632	0.054463	0.502003	-0.0701842	0.143311
CUL7	Inverse variance weighted	15	-0.152036	0.0819659	0.0636146	-0.312689	0.00861695
MEA1	Inverse variance weighted	14	-0.167828	0.140228	0.231378	-0.442675	0.10702
MAD2L1BP	Inverse variance weighted	47	-0.0812923	0.0325173	0.0124203	-0.145026	-0.0175585
NFKBIE	Inverse variance weighted	31	0.0693504	0.0530768	0.191347	-0.0346801	0.173381
SLC35B2	Inverse variance weighted	14	0.104323	0.090073	0.246783	-0.0722206	0.280866
SLC29A1	Inverse variance weighted	12	0.351254	0.112533	0.00180027	0.13069	0.571819
CENPQ	Inverse variance weighted	53	-0.167537	0.0378704	9.6916e-06	-0.241763	-0.0933105
MUT	Inverse variance weighted	83	0.0676391	0.018768	0.00031341	0.0308538	0.104424
RAB23	Inverse variance weighted	51	-0.0031643	0.0301469	0.916405	-0.0622522	0.0559236
KIAA1586	Inverse variance weighted	12	-0.230648	0.086542	0.0076953	-0.40027	-0.0610254
SLC35A1	Inverse variance weighted	26	-0.181156	0.0630466	0.00406115	-0.304728	-0.057585
RRAGD	Inverse variance weighted	76	0.0248465	0.0225294	0.270094	-0.0193112	0.0690042
TRIM4	Inverse variance weighted	99	-0.0260106	0.0196965	0.186645	-0.0646157	0.0125945
EPHB4	Inverse variance weighted	88	-0.0896147	0.0211745	2.31417e-05	-0.131117	-0.0481127
SRRT	Inverse variance weighted	2	0.255271	0.421137	0.544417	-0.570158	1.0807
LAMTOR4	Inverse variance weighted	31	-0.127481	0.0428052	0.00289984	-0.211379	-0.0435825
PILRB	Inverse variance weighted	85	-0.0178429	0.0191143	0.350569	-0.055307	0.0196211
COPS6	Inverse variance weighted	19	0.0020689	0.0416734	0.960405	-0.079611	0.0837488
MCM7	Inverse variance weighted	13	-0.0564169	0.0562696	0.316046	-0.166705	0.0538716
RP11-395B7.4	Inverse variance weighted	6	-0.170164	0.0609345	0.00522919	-0.289595	-0.050732
FBXL13	Inverse variance weighted	34	0.0654379	0.0429037	0.127202	-0.0186534	0.149529
POLR2J	Inverse variance weighted	52	0.147905	0.0355693	3.20761e-05	0.0781886	0.21762
LRWD1	Inverse variance weighted	56	-0.173697	0.0294346	3.61038e-09	-0.231389	-0.116005
ORAI2	Inverse variance weighted	42	0.0219489	0.0354548	0.535872	-0.0475424	0.0914402
AC002467.7	Inverse variance weighted	86	-0.0142771	0.0183197	0.435787	-0.0501838	0.0216296
CAPZA2	Inverse variance weighted	33	0.0511336	0.0421206	0.224755	-0.0314227	0.13369
IRF5	Inverse variance weighted	68	0.0850856	0.0253868	0.000803536	0.0353276	0.134844
TNPO3	Inverse variance weighted	68	0.0627494	0.0295828	0.0339096	0.00476713	0.120732
AKR1B1	Inverse variance weighted	46	-0.00811378	0.0384124	0.832709	-0.0834021	0.0671746
SLC35B4	Inverse variance weighted	29	0.0104152	0.0613325	0.865155	-0.109796	0.130627
C7orf55	Inverse variance weighted	3	0.0426109	0.145096	0.769008	-0.241778	0.326999
TMEM176A	Inverse variance weighted	110	-0.0439272	0.0155222	0.00465542	-0.0743507	-0.0135037
C7orf29	Inverse variance weighted	28	-0.0976571	0.0434861	0.0247226	-0.18289	-0.0124244
GIMAP8	Inverse variance weighted	46	-0.000974676	0.0366603	0.978789	-0.0728289	0.0708795
ACTR3C	Wald ratio	1	0.397677	0.324326	0.220137	-0.238002	1.03336
REPIN1	Inverse variance weighted	10	0.100539	0.0786091	0.200906	-0.0535349	0.254613
ABP1	Inverse variance weighted	75	-0.0320204	0.0223152	0.151311	-0.0757582	0.0117174
PTPRN2	Inverse variance weighted	46	-0.00525419	0.032214	0.870437	-0.0683936	0.0578852
ESYT2	Inverse variance weighted	56	0.018243	0.0316471	0.564311	-0.0437853	0.0802713
WDR60	Inverse variance weighted	62	-0.00454973	0.0306229	0.88189	-0.0645705	0.0554711
SKAP2	Inverse variance weighted	101	0.0198486	0.0178107	0.2651	-0.0150604	0.0547577
HOXA9	Inverse variance weighted	29	0.0421311	0.0452396	0.351704	-0.0465385	0.130801
KBTBD2	Inverse variance weighted	61	0.0315987	0.0303233	0.297385	-0.0278351	0.0910324
NT5C3	Inverse variance weighted	11	0.122896	0.058014	0.0341423	0.00918868	0.236604
BLVRA	Inverse variance weighted	78	-0.0428502	0.0234088	0.0671728	-0.0887315	0.00303106
NUDCD3	Inverse variance weighted	37	-0.0179753	0.0482806	0.709663	-0.112605	0.0766547
TMED4	Inverse variance weighted	49	0.0827083	0.0367151	0.0242776	0.0107468	0.15467
MYO1G	Inverse variance weighted	51	0.0154439	0.0356035	0.664452	-0.0543389	0.0852267
CCM2	Inverse variance weighted	56	0.00818295	0.0308108	0.790558	-0.0522063	0.0685722
ZMIZ2	Inverse variance weighted	59	-0.00854692	0.0290262	0.76841	-0.0654383	0.0483445
POLM	Inverse variance weighted	57	0.102838	0.0334906	0.0021359	0.0371965	0.16848
VOPP1	Inverse variance weighted	26	0.00866706	0.0499526	0.862254	-0.08924	0.106574
LANCL2	Inverse variance weighted	13	-0.00707163	0.0934688	0.939691	-0.19027	0.176127
SUMF2	Inverse variance weighted	40	0.0160852	0.0399443	0.687176	-0.0622057	0.0943761
GBAS	Inverse variance weighted	19	0.0660557	0.0901306	0.463626	-0.1106	0.242712
CCT6A	Inverse variance weighted	33	0.0907776	0.0498283	0.0684841	-0.00688584	0.188441
PSPH	Inverse variance weighted	13	-0.0192741	0.0873418	0.825346	-0.190464	0.151916
CHCHD2	Inverse variance weighted	82	0.0110727	0.0134108	0.409001	-0.0152125	0.0373579
ZNF713	Inverse variance weighted	24	0.0593573	0.0551885	0.282134	-0.0488122	0.167527
KDELR2	Inverse variance weighted	90	0.00461817	0.0199047	0.816527	-0.0343951	0.0436315
AIMP2	Inverse variance weighted	36	-0.0396298	0.0542301	0.464918	-0.145921	0.0666612
EIF2AK1	Inverse variance weighted	26	-0.0172358	0.056493	0.760293	-0.127962	0.0934904
FSCN1	Inverse variance weighted	20	0.201167	0.0757692	0.00793109	0.0526588	0.349674
TYW1	Inverse variance weighted	55	0.0115423	0.0326977	0.724088	-0.0525452	0.0756298
STAG3L4	Inverse variance weighted	84	-0.0340695	0.0206362	0.0987472	-0.0745164	0.00637745
TPST1	Inverse variance weighted	65	-0.0229299	0.0261268	0.38014	-0.0741383	0.0282786
PMS2P4	Inverse variance weighted	19	0.0197201	0.0380537	0.604307	-0.0548651	0.0943053
LINC00174	Inverse variance weighted	26	-0.087355	0.0305244	0.00421233	-0.147183	-0.0275271
RP4-756H11.3	Inverse variance weighted	59	0.0218544	0.0107981	0.0429787	0.000690179	0.0430186
ZDHHC4	Inverse variance weighted	63	-0.00774064	0.0270762	0.774967	-0.06081	0.0453287
NCF1	Inverse variance weighted	17	-0.00691989	0.0493466	0.888478	-0.103639	0.0897994
STYXL1	Inverse variance weighted	73	0.0490402	0.0181736	0.00696669	0.01342	0.0846604
POR	Inverse variance weighted	71	-0.00332695	0.0317132	0.916449	-0.0654848	0.0588309
TMEM120A	Inverse variance weighted	26	-0.10473	0.0757286	0.166677	-0.253158	0.0436983
DTX2	Inverse variance weighted	77	-0.0763953	0.0274485	0.00538226	-0.130194	-0.0225961
POMZP3	Inverse variance weighted	99	0.0105055	0.0212125	0.620422	-0.0310709	0.052082
HIP1	Inverse variance weighted	84	-0.000761327	0.0158427	0.961672	-0.0318131	0.0302904
UPK3B	Inverse variance weighted	51	-0.134263	0.0418694	0.00134268	-0.216327	-0.0521985
YWHAG	Inverse variance weighted	35	-0.267859	0.0475586	1.77931e-08	-0.361074	-0.174644
ZP3	Inverse variance weighted	35	-0.101331	0.0541531	0.061317	-0.207471	0.00480867
CCDC146	Inverse variance weighted	77	-0.031114	0.0187263	0.0966104	-0.0678175	0.00558954
FGL2	Inverse variance weighted	24	-0.0909794	0.0696479	0.191459	-0.227489	0.0455305
PION	Inverse variance weighted	63	-0.00929135	0.021799	0.669941	-0.0520173	0.0334346
PTPN12	Inverse variance weighted	60	-0.000571642	0.0326217	0.986019	-0.0645102	0.0633669
AC073635.5	Inverse variance weighted	11	-0.0612965	0.0350346	0.0801877	-0.129964	0.00737135
GATAD1	Inverse variance weighted	12	0.0923282	0.0960075	0.336212	-0.0958466	0.280503
PON2	Inverse variance weighted	53	-0.0460347	0.0312965	0.141312	-0.107376	0.0153064
CNPY4	Inverse variance weighted	57	-0.0354788	0.0391064	0.364281	-0.112127	0.0411697
ZKSCAN5	Inverse variance weighted	17	-0.0907693	0.0594009	0.126493	-0.207195	0.0256564
ZSCAN25	Inverse variance weighted	5	-0.0830461	0.121914	0.495753	-0.321997	0.155905
AP4M1	Inverse variance weighted	65	-0.159187	0.0331296	1.54764e-06	-0.224122	-0.0942533
ZKSCAN1	Inverse variance weighted	24	-0.282407	0.0636027	8.98882e-06	-0.407068	-0.157745
MOSPD3	Inverse variance weighted	28	0.126444	0.0502192	0.0118075	0.0280146	0.224874
STAG3	Inverse variance weighted	63	0.00786493	0.0342989	0.818631	-0.0593609	0.0750908
GAL3ST4	Inverse variance weighted	39	0.1461	0.0479278	0.00230122	0.052161	0.240038
PVRIG	Inverse variance weighted	37	0.0679502	0.0260858	0.00919075	0.0168221	0.119078
GATS	Inverse variance weighted	26	0.0275757	0.0468064	0.555764	-0.0641648	0.119316
C7orf43	Inverse variance weighted	36	0.166694	0.0434869	0.000126488	0.0814597	0.251929
ZCWPW1	Inverse variance weighted	35	-0.0311307	0.0618355	0.614652	-0.152328	0.0900669
UFSP1	Inverse variance weighted	57	-0.157804	0.0416853	0.000153332	-0.239507	-0.0761011
GPC2	Inverse variance weighted	7	0.226884	0.153474	0.139322	-0.0739254	0.527693
PILRA	Inverse variance weighted	11	-0.237306	0.135202	0.0792248	-0.502302	0.0276891
GIGYF1	Inverse variance weighted	30	0.298752	0.0542301	3.60946e-08	0.192461	0.405043
ZNF3	Inverse variance weighted	5	-0.366487	0.167148	0.0283371	-0.694097	-0.0388766
C7orf61	Inverse variance weighted	7	-0.0024732	0.143424	0.986242	-0.283585	0.278639
EBAG9	Inverse variance weighted	7	-0.0024732	0.143424	0.986242	-0.283585	0.278639
PKHD1L1	Inverse variance weighted	7	-0.0024732	0.143424	0.986242	-0.283585	0.278639
FDFT1	Inverse variance weighted	7	-0.0024732	0.143424	0.986242	-0.283585	0.278639
NDUFB9	Inverse variance weighted	7	-0.0024732	0.143424	0.986242	-0.283585	0.278639
DENND3	Inverse variance weighted	7	-0.0024732	0.143424	0.986242	-0.283585	0.278639
SLC45A4	Inverse variance weighted	7	-0.0024732	0.143424	0.986242	-0.283585	0.278639
LYPD2	Inverse variance weighted	7	-0.0024732	0.143424	0.986242	-0.283585	0.278639
THEM6	Inverse variance weighted	7	-0.0024732	0.143424	0.986242	-0.283585	0.278639
LY6E	Inverse variance weighted	7	-0.0024732	0.143424	0.986242	-0.283585	0.278639
NAPRT1	Inverse variance weighted	7	-0.0024732	0.143424	0.986242	-0.283585	0.278639
SCRIB	Inverse variance weighted	7	-0.0024732	0.143424	0.986242	-0.283585	0.278639
RPL8	Inverse variance weighted	7	-0.0024732	0.143424	0.986242	-0.283585	0.278639
VPS28	Inverse variance weighted	7	-0.0024732	0.143424	0.986242	-0.283585	0.278639
LRRC14	Inverse variance weighted	7	-0.0024732	0.143424	0.986242	-0.283585	0.278639
PPP1R16A	Inverse variance weighted	7	-0.0024732	0.143424	0.986242	-0.283585	0.278639
COMMD5	Inverse variance weighted	7	-0.0024732	0.143424	0.986242	-0.283585	0.278639
CYHR1	Inverse variance weighted	7	-0.0024732	0.143424	0.986242	-0.283585	0.278639
LPL	Inverse variance weighted	7	-0.0024732	0.143424	0.986242	-0.283585	0.278639
BIN3	Inverse variance weighted	7	-0.0024732	0.143424	0.986242	-0.283585	0.278639
NUDT18	Inverse variance weighted	7	-0.0024732	0.143424	0.986242	-0.283585	0.278639
TNFRSF10B	Inverse variance weighted	7	-0.0024732	0.143424	0.986242	-0.283585	0.278639
TMEM55A	Inverse variance weighted	7	-0.0024732	0.143424	0.986242	-0.283585	0.278639
LAPTM4B	Inverse variance weighted	7	-0.0024732	0.143424	0.986242	-0.283585	0.278639
NIPSNAP3A	Inverse variance weighted	56	-0.00603174	0.0309939	0.845698	-0.0667798	0.0547163
KIAA0368	Inverse variance weighted	22	-0.0876101	0.0698008	0.209426	-0.22442	0.0491995
LPAR1	Inverse variance weighted	130	-0.0496265	0.0144379	0.000587688	-0.0779248	-0.0213282
PTGR1	Inverse variance weighted	30	0.159094	0.0488747	0.00113332	0.0633	0.254889
PRPF4	Inverse variance weighted	11	-0.0682018	0.0931587	0.464105	-0.250793	0.114389
ORM2	Inverse variance weighted	45	0.0302881	0.0325193	0.351652	-0.0334497	0.0940259
AKNA	Inverse variance weighted	25	-0.0999521	0.0569158	0.0790648	-0.211507	0.011603
C9orf91	Inverse variance weighted	39	0.0703455	0.0407888	0.0845943	-0.00960049	0.150291
DFNB31	Inverse variance weighted	30	0.0715516	0.0511387	0.161763	-0.0286803	0.171784
MEGF9	Inverse variance weighted	47	-0.0124714	0.0302375	0.680011	-0.071737	0.0467942
RABEPK	Inverse variance weighted	68	0.0381946	0.0262972	0.146385	-0.0133479	0.0897372
CDK9	Inverse variance weighted	5	-0.165087	0.154456	0.285148	-0.467821	0.137647
FAM129B	Inverse variance weighted	19	-0.265734	0.0653255	4.74484e-05	-0.393772	-0.137696
RPL12	Inverse variance weighted	63	-0.00409018	0.014342	0.7755	-0.0322006	0.0240202
C9orf78	Inverse variance weighted	70	-0.0889234	0.0233296	0.000138061	-0.134649	-0.0431974
TOR1B	Inverse variance weighted	39	-0.116397	0.0381837	0.00230116	-0.191237	-0.0415565
SNAPC4	Inverse variance weighted	13	0.0159632	0.0573239	0.780648	-0.0963916	0.128318
DNLZ	Inverse variance weighted	29	0.0232519	0.0331617	0.483199	-0.041745	0.0882488
SDCCAG3	Inverse variance weighted	32	0.0154219	0.0370108	0.676907	-0.0571192	0.087963
SEC16A	Inverse variance weighted	23	0.0641689	0.0413389	0.120599	-0.0168553	0.145193
C9orf66	Inverse variance weighted	25	-0.0375328	0.0716941	0.600618	-0.178053	0.102988
CBWD1	Inverse variance weighted	21	-0.0507675	0.0391434	0.194644	-0.127489	0.0259536
DOCK8	Inverse variance weighted	51	-0.00576884	0.0237065	0.807739	-0.0522337	0.040696
XXyac-YRM2039.2	Inverse variance weighted	30	-0.0304845	0.029416	0.30005	-0.0881398	0.0271708
NUDT2	Inverse variance weighted	102	-0.0113577	0.0143657	0.429171	-0.0395145	0.0167991
FANCG	Inverse variance weighted	15	-0.0877405	0.0677445	0.195262	-0.22052	0.0450387
PPAPDC2	Inverse variance weighted	36	0.106571	0.0369155	0.00389079	0.0342164	0.178925
ERMP1	Inverse variance weighted	64	-0.0944239	0.0243957	0.000108609	-0.14224	-0.0466082
PRUNE2	Inverse variance weighted	112	0.0114391	0.0146505	0.434921	-0.0172759	0.0401541
FGD3	Inverse variance weighted	31	-0.0402478	0.0384305	0.294967	-0.115572	0.035076
FAM120AOS	Inverse variance weighted	19	-0.0341106	0.0670085	0.610718	-0.165447	0.0972261
SUSD3	Inverse variance weighted	57	-0.118654	0.031904	0.000199942	-0.181185	-0.0561219
RP11-165J3.6	Inverse variance weighted	41	-0.00910356	0.015387	0.554091	-0.039262	0.0210549
NINJ1	Inverse variance weighted	62	-0.0263498	0.0291348	0.365779	-0.083454	0.0307544
FAM120A	Inverse variance weighted	8	0.131654	0.133495	0.324029	-0.129996	0.393304
C9orf89	Inverse variance weighted	55	-0.046633	0.0220253	0.0342389	-0.0898025	-0.0034634
HIATL1	Inverse variance weighted	75	0.0431598	0.02006	0.0314341	0.00384217	0.0824774
ZNF169	Inverse variance weighted	23	-0.0696795	0.07099	0.326327	-0.20882	0.0694609
TDRD7	Inverse variance weighted	10	0.0457889	0.110862	0.679587	-0.171501	0.263078
CRIPAK	Inverse variance weighted	71	0.0410999	0.0234372	0.0794969	-0.00483715	0.0870369
MAEA	Inverse variance weighted	22	-0.0379882	0.0783058	0.627587	-0.191468	0.115491
FGFRL1	Inverse variance weighted	28	-0.0336733	0.0583263	0.56372	-0.147993	0.0806463
RNF212	Inverse variance weighted	17	0.0198162	0.0843627	0.814292	-0.145535	0.185167
SPON2	Inverse variance weighted	20	0.0658962	0.0729574	0.366412	-0.0771003	0.208893
CTBP1-AS1	Inverse variance weighted	31	-0.0494625	0.0608269	0.416121	-0.168683	0.0697581
HPSE	Inverse variance weighted	37	-0.0123462	0.0423069	0.770421	-0.0952676	0.0705753
TRMT10A	Inverse variance weighted	7	0.00889732	0.106501	0.933421	-0.199845	0.217639
PARL	Inverse variance weighted	14	-0.0851616	0.0719191	0.236361	-0.226123	0.0557998
AP2M1	Inverse variance weighted	24	-0.0689547	0.0465887	0.138854	-0.160269	0.0223591
YEATS2-AS1	Inverse variance weighted	8	-0.070326	0.0534462	0.188232	-0.175081	0.0344285
DVL3	Inverse variance weighted	9	-0.200569	0.12658	0.113076	-0.448666	0.0475289
RAPGEF2	Inverse variance weighted	58	-0.0250812	0.0348525	0.471748	-0.0933921	0.0432298
FNIP2	Inverse variance weighted	32	-0.00795568	0.0523252	0.879153	-0.110513	0.0946016
RP11-319J24.3	Inverse variance weighted	32	-0.0169582	0.0303494	0.576321	-0.076443	0.0425266
SLC39A8	Inverse variance weighted	12	-0.0171052	0.0910715	0.851016	-0.195605	0.161395
SH3TC1	Inverse variance weighted	23	-0.0218628	0.0426589	0.608299	-0.105474	0.0617486
ABLIM2	Inverse variance weighted	3	-0.33583	0.212241	0.11358	-0.751821	0.0801623
AC104650.2	Inverse variance weighted	7	-0.108454	0.0620348	0.0804146	-0.230043	0.0131336
RP11-617D20.1	Inverse variance weighted	37	0.028249	0.0316958	0.372793	-0.0338748	0.0903727
AC021860.1	Inverse variance weighted	27	-0.00501095	0.0203465	0.805465	-0.04489	0.0348681
TLR10	Inverse variance weighted	9	0.0212705	0.0897645	0.812689	-0.154668	0.197209
RPL9	Inverse variance weighted	32	0.363713	0.0528499	5.90153e-12	0.260128	0.467299
TLR6	Inverse variance weighted	11	0.266359	0.0857324	0.00189083	0.0983234	0.434394
OLIG1	Inverse variance weighted	68	-0.0503068	0.0248811	0.0431881	-0.0990738	-0.00153979
OLIG2	Inverse variance weighted	12	-0.226505	0.108709	0.0371965	-0.439574	-0.0134364
AP000288.2	Inverse variance weighted	2	0.179314	0.217733	0.410194	-0.247442	0.606071
ANKRD50	Inverse variance weighted	30	0.0868213	0.0471357	0.0654835	-0.0055647	0.179207
MFSD7	Inverse variance weighted	34	-0.0457419	0.0428496	0.285746	-0.129727	0.0382433
PDE6B	Inverse variance weighted	9	-0.128716	0.0870267	0.139129	-0.299289	0.041856
PIGG	Inverse variance weighted	11	0.0108494	0.104357	0.917198	-0.193691	0.215389
PCGF3	Inverse variance weighted	46	0.0189694	0.0359026	0.597251	-0.0513997	0.0893385
MYL5	Inverse variance weighted	23	0.0405827	0.0600852	0.49941	-0.0771844	0.15835
WDFY3	Inverse variance weighted	3	0.248865	0.198988	0.211061	-0.141151	0.638882
CDS1	Inverse variance weighted	5	-0.479972	0.206592	0.0201641	-0.884893	-0.0750509
ADH5	Inverse variance weighted	11	-0.10486	0.0788323	0.183463	-0.259372	0.049651
CCDC109B	Inverse variance weighted	17	-0.0438959	0.0374235	0.240815	-0.117246	0.0294541
LRIT3	Inverse variance weighted	6	-0.153048	0.165644	0.355509	-0.477709	0.171614
UGDH	Inverse variance weighted	99	0.0285955	0.0207325	0.167815	-0.0120402	0.0692313
RP11-395I6.3	Inverse variance weighted	13	0.170736	0.0482777	0.000405398	0.0761119	0.265361
LIAS	Inverse variance weighted	53	-0.011077	0.0356759	0.756189	-0.0810019	0.0588479
PDS5A	Inverse variance weighted	16	0.24399	0.0890221	0.00612927	0.0695071	0.418474
SMIM14	Inverse variance weighted	31	-0.287742	0.0640493	7.03878e-06	-0.413279	-0.162206
UGT2B11	Inverse variance weighted	16	-0.0518444	0.038604	0.179278	-0.127508	0.0238195
LAP3	Inverse variance weighted	85	0.00919219	0.0187454	0.623872	-0.0275488	0.0459332
QDPR	Inverse variance weighted	87	-0.0158558	0.0157698	0.314679	-0.0467645	0.015053
HPGD	Inverse variance weighted	69	-0.0265232	0.0249835	0.288404	-0.0754908	0.0224444
ADAM29	Wald ratio	1	0.0116268	0.213511	0.956572	-0.406854	0.430108
VGLL4	Inverse variance weighted	12	0.086508	0.0685785	0.207148	-0.0479057	0.220922
ATG7	Inverse variance weighted	24	0.020946	0.0569456	0.713004	-0.0906674	0.132559
RP11-448G15.3	Inverse variance weighted	36	-0.00299299	0.0200066	0.88108	-0.0422059	0.0362199
WDR1	Inverse variance weighted	27	-0.0697235	0.0603299	0.247802	-0.18797	0.0485231
SLC2A9	Inverse variance weighted	49	0.0832103	0.0392431	0.0339741	0.00629376	0.160127
ARHGAP24	Inverse variance weighted	39	-0.060865	0.0358197	0.0892807	-0.131072	0.00934164
SPP1	Inverse variance weighted	77	-0.0534394	0.0247666	0.0309498	-0.101982	-0.00489681
AK8	Inverse variance weighted	7	-0.0704134	0.11424	0.537654	-0.294324	0.153497
RALGDS	Inverse variance weighted	41	0.130698	0.0392648	0.000872782	0.0537385	0.207657
ABO	Inverse variance weighted	52	-0.061237	0.0237557	0.00994388	-0.107798	-0.0146757
HADH	Inverse variance weighted	22	0.0873173	0.0745949	0.241778	-0.0588886	0.233523
PAPSS1	Inverse variance weighted	114	-0.040069	0.0183861	0.0293082	-0.0761057	-0.00403237
CYP2U1	Inverse variance weighted	24	-0.0297022	0.0733116	0.685367	-0.173393	0.113989
NAAA	Inverse variance weighted	117	-0.0227387	0.0159905	0.155022	-0.0540801	0.00860264
CXCL10	Inverse variance weighted	16	0.0679438	0.0930283	0.465173	-0.114392	0.250279
CXCL9	Inverse variance weighted	8	0.258006	0.123842	0.03722	0.0152751	0.500738
NUP54	Inverse variance weighted	21	-0.0793361	0.0645476	0.219031	-0.205849	0.0471772
PPEF2	Inverse variance weighted	6	-0.189553	0.15973	0.235343	-0.502623	0.123518
SDAD1	Inverse variance weighted	4	0.066523	0.0869442	0.444198	-0.103888	0.236934
DCK	Inverse variance weighted	8	-0.000936959	0.0929606	0.991958	-0.18314	0.181266
RUFY3	Inverse variance weighted	5	-0.0196472	0.209491	0.925279	-0.430249	0.390954
SLC4A4	Inverse variance weighted	4	0.398417	0.388601	0.305241	-0.363242	1.16008
CCDC149	Inverse variance weighted	19	-0.0906301	0.0606764	0.135264	-0.209556	0.0282957
FAM13A	Inverse variance weighted	39	-0.116886	0.0355021	0.000993443	-0.18647	-0.0473022
TIGD2	Inverse variance weighted	15	-0.00520692	0.0827269	0.949813	-0.167352	0.156938
RP11-734I18.1	Inverse variance weighted	34	-0.0102938	0.0202788	0.611723	-0.0500403	0.0294526
RP11-234K19.2	Inverse variance weighted	35	0.00207504	0.0167048	0.901143	-0.0306664	0.0348165
ANTXR2	Inverse variance weighted	22	0.0675491	0.0542841	0.213366	-0.0388477	0.173946
STBD1	Inverse variance weighted	22	-0.1624	0.0563487	0.00395092	-0.272844	-0.0519565
SCARB2	Inverse variance weighted	40	0.021735	0.0528866	0.681092	-0.0819229	0.125393
GYPE	Inverse variance weighted	58	-0.0174694	0.018093	0.334276	-0.0529316	0.0179928
RP11-673E1.3	Inverse variance weighted	39	-0.0162083	0.0211115	0.442638	-0.0575869	0.0251703
RP13-578N3.3	Inverse variance weighted	29	0.00475275	0.0231086	0.837049	-0.0405402	0.0500457
RP11-673E1.1	Inverse variance weighted	19	0.0102166	0.0267795	0.702827	-0.0422712	0.0627044
GUSBP5	Inverse variance weighted	51	0.0328971	0.0256605	0.199838	-0.0173974	0.0831915
GYPB	Inverse variance weighted	18	0.135795	0.0666956	0.0417462	0.0050716	0.266518
GYPA	Inverse variance weighted	12	-0.027761	0.0867446	0.748944	-0.197781	0.142258
AHSA2	Inverse variance weighted	12	-0.027761	0.0867446	0.748944	-0.197781	0.142258
CCT4	Inverse variance weighted	12	-0.027761	0.0867446	0.748944	-0.197781	0.142258
AC016747.3	Inverse variance weighted	12	-0.027761	0.0867446	0.748944	-0.197781	0.142258
SCD5	Inverse variance weighted	41	-0.0178595	0.0342768	0.60234	-0.085042	0.049323
THAP9-AS1	Inverse variance weighted	13	0.0250283	0.0270069	0.354064	-0.0279053	0.0779619
THAP9	Wald ratio	1	-0.0241849	0.40596	0.952495	-0.819867	0.771497
PF4V1	Inverse variance weighted	72	-0.0385964	0.0229395	0.0924655	-0.0835577	0.00636494
HSD17B11	Inverse variance weighted	59	0.0728272	0.0237398	0.00215693	0.0262972	0.119357
HSD17B13	Inverse variance weighted	69	-0.0264628	0.0266095	0.319986	-0.0786175	0.0256918
NUDT9	Inverse variance weighted	20	-0.12265	0.0673333	0.0685246	-0.254624	0.00932287
KLHL8	Inverse variance weighted	27	0.0501914	0.0577073	0.384433	-0.062915	0.163298
TRIM61	Inverse variance weighted	11	0.0537148	0.0631738	0.395175	-0.0701058	0.177535
RP11-366M4.11	Inverse variance weighted	21	0.00612172	0.0326193	0.851134	-0.0578122	0.0700556
MRPL1	Inverse variance weighted	8	0.0325988	0.0722842	0.652004	-0.109078	0.174276
SMARCAD1	Inverse variance weighted	23	0.023849	0.0647132	0.712475	-0.102989	0.150687
PDLIM5	Inverse variance weighted	11	0.253122	0.135771	0.0622748	-0.0129886	0.519233
RBPJ	Inverse variance weighted	39	-0.0229903	0.0467387	0.622797	-0.114598	0.0686175
COQ2	Inverse variance weighted	19	-0.0423108	0.0557722	0.44807	-0.151624	0.0670027
PLAC8	Inverse variance weighted	13	0.0834797	0.106375	0.432591	-0.125016	0.291976
CLYBL	Inverse variance weighted	65	0.00849397	0.0339855	0.802642	-0.0581177	0.0751056
PTPN13	Inverse variance weighted	11	-0.0372735	0.125313	0.766129	-0.282888	0.208341
ELF2	Inverse variance weighted	25	0.0150523	0.0588827	0.798235	-0.100358	0.130462
AP001816.1	Inverse variance weighted	102	0.00312542	0.0196795	0.873814	-0.0354463	0.0416972
RP11-618I10.1	Inverse variance weighted	11	0.0290087	0.0534754	0.587495	-0.075803	0.13382
RP11-704M14.1	Inverse variance weighted	18	-0.0452297	0.0242464	0.0621223	-0.0927525	0.00229317
FBXL5	Inverse variance weighted	32	-0.046737	0.0550424	0.395821	-0.15462	0.0611461
BST1	Inverse variance weighted	75	-0.043212	0.0223829	0.0535345	-0.0870825	0.000658405
FAM200B	Inverse variance weighted	59	0.0129367	0.0233351	0.579315	-0.0328002	0.0586735
CC2D2A	Inverse variance weighted	6	-0.347629	0.137143	0.0112517	-0.61643	-0.0788275
ADD1	Inverse variance weighted	14	0.00141931	0.0870662	0.986994	-0.16923	0.172069
HTT	Inverse variance weighted	7	0.0113492	0.173794	0.947933	-0.329287	0.351985
GRK4	Inverse variance weighted	43	0.0227476	0.0372934	0.541886	-0.0503474	0.0958425
AGA	Inverse variance weighted	92	0.0455408	0.0193105	0.0183568	0.00769217	0.0833894
AP001421.1	Inverse variance weighted	2	0.00676883	0.113509	0.952448	-0.215709	0.229247
RBM47	Inverse variance weighted	42	-0.0306069	0.051404	0.551563	-0.131359	0.0701449
NSUN7	Inverse variance weighted	58	0.000581753	0.0301777	0.98462	-0.0585664	0.05973
RP11-792D21.2	Inverse variance weighted	85	-0.0277904	0.019583	0.155868	-0.0661731	0.0105923
PET112	Inverse variance weighted	46	0.0606307	0.0334647	0.0700198	-0.00496004	0.126221
FAM160A1	Inverse variance weighted	20	0.122359	0.0672342	0.0687751	-0.0094199	0.254138
RP11-18H21.1	Inverse variance weighted	62	-0.0170801	0.0110438	0.121966	-0.0387259	0.0045658
RP11-164P12.4	Inverse variance weighted	7	0.0931205	0.0554421	0.0930352	-0.015546	0.201787
RP11-73G16.2	Inverse variance weighted	4	0.133283	0.102492	0.193453	-0.0676001	0.334167
RP11-384K6.2	Inverse variance weighted	59	0.0271771	0.0157402	0.0842391	-0.00367373	0.0580279
NFXL1	Inverse variance weighted	126	0.00715886	0.0126194	0.570517	-0.0175751	0.0318929
SLAIN2	Inverse variance weighted	17	0.00808531	0.0740707	0.913078	-0.137093	0.153264
TXK	Inverse variance weighted	38	-0.132845	0.0426881	0.00185837	-0.216513	-0.0491759
CORIN	Inverse variance weighted	67	0.0143269	0.0288485	0.619453	-0.0422162	0.07087
OCIAD1	Inverse variance weighted	32	0.141157	0.0545386	0.00964807	0.0342608	0.248052
RP11-121C2.2	Inverse variance weighted	64	0.0153897	0.0141283	0.27603	-0.0123018	0.0430812
RP11-115L11.1	Inverse variance weighted	31	-0.0242158	0.0175617	0.167927	-0.0586368	0.0102052
CD38	Inverse variance weighted	4	-0.327745	0.177075	0.064187	-0.674812	0.0193227
FAM175A	Inverse variance weighted	14	0.174135	0.054667	0.00144565	0.0669878	0.281282
MRPS18C	Inverse variance weighted	7	0.330924	0.11609	0.0043639	0.103388	0.558461
RP11-484L8.1	Inverse variance weighted	18	-0.101937	0.035778	0.0043835	-0.172062	-0.0318123
DANCR	Inverse variance weighted	34	0.130775	0.0328733	6.94487e-05	0.0663437	0.195207
EVC2	Inverse variance weighted	4	-0.116576	0.274014	0.670517	-0.653644	0.420492
IRF2	Inverse variance weighted	17	0.0155694	0.073372	0.831952	-0.12824	0.159379
KIAA1715	Inverse variance weighted	17	0.0155694	0.073372	0.831952	-0.12824	0.159379
PARP1	Inverse variance weighted	49	0.0614792	0.0328802	0.0615121	-0.0029659	0.125924
C4orf3	Inverse variance weighted	52	-0.00363159	0.0338118	0.914467	-0.0699027	0.0626395
PRDM8	Inverse variance weighted	17	0.00547185	0.0716963	0.939165	-0.135053	0.145997
AASDH	Inverse variance weighted	42	0.0919682	0.0344593	0.00761016	0.024428	0.159508
EIF4E	Inverse variance weighted	25	-0.0647578	0.0554336	0.242724	-0.173408	0.043892
RP11-696N14.1	Inverse variance weighted	21	0.0372664	0.0288112	0.195849	-0.0192036	0.0937363
METAP1	Inverse variance weighted	11	0.168512	0.125507	0.179384	-0.0774812	0.414505
RP11-1299A16.3	Inverse variance weighted	20	0.0293666	0.0278222	0.291192	-0.0251649	0.0838981
AC016773.1	Inverse variance weighted	48	0.0276009	0.021102	0.190881	-0.0137589	0.0689608
NOA1	Inverse variance weighted	24	0.119746	0.040978	0.00347557	0.0394294	0.200063
RP11-738E22.3	Inverse variance weighted	34	-0.0254631	0.0180328	0.157938	-0.0608075	0.00988124
POLR2B	Inverse variance weighted	8	-0.253036	0.0800718	0.00157704	-0.409977	-0.0960958
NSG1	Inverse variance weighted	89	-0.0592436	0.0175117	0.000716774	-0.0935666	-0.0249206
RP11-6L6.2	Inverse variance weighted	47	0.01518	0.0145212	0.295853	-0.0132815	0.0436415
LSM6	Inverse variance weighted	27	0.0572778	0.0642672	0.372798	-0.068686	0.183242
NEK1	Inverse variance weighted	32	0.0297768	0.043168	0.490328	-0.0548325	0.114386
CST7	Inverse variance weighted	55	0.0271528	0.0306693	0.375974	-0.0329591	0.0872646
APMAP	Inverse variance weighted	34	0.0570001	0.0402803	0.157043	-0.0219493	0.135949
ZNF337	Inverse variance weighted	34	0.0395628	0.0335132	0.237796	-0.0261231	0.105249
ENTPD6	Inverse variance weighted	31	0.0739435	0.0613339	0.227976	-0.046271	0.194158
AIMP1	Inverse variance weighted	5	0.11571	0.160871	0.471975	-0.199598	0.431018
ACSS1	Inverse variance weighted	41	-0.035249	0.041628	0.397128	-0.11684	0.0463418
TBC1D14	Inverse variance weighted	38	-0.0193947	0.0447559	0.664766	-0.107116	0.0683269
G3BP2	Inverse variance weighted	80	0.0477496	0.0252048	0.0581634	-0.00165181	0.097151
METTL14	Inverse variance weighted	20	0.172491	0.0730607	0.0182293	0.029292	0.31569
RP11-384K6.6	Inverse variance weighted	45	0.00749832	0.0178124	0.673785	-0.0274141	0.0424107
SNHG8	Inverse variance weighted	22	0.0275835	0.0458637	0.547558	-0.0623094	0.117476
SYNPO2	Inverse variance weighted	16	-0.144334	0.068726	0.0357162	-0.279037	-0.00963148
CICP16	Inverse variance weighted	5	0.137374	0.0732349	0.0606833	-0.00616665	0.280914
SEC24D	Inverse variance weighted	6	-0.17251	0.175349	0.325211	-0.516194	0.171175
PPP3CA	Inverse variance weighted	23	-0.0419302	0.0678132	0.536365	-0.174844	0.0909836
KLKB1	Inverse variance weighted	60	0.00999352	0.0247892	0.686845	-0.0385933	0.0585804
FAM149A	Inverse variance weighted	24	0.0568908	0.0567448	0.316067	-0.0543289	0.168111
CYP4V2	Inverse variance weighted	82	0.0145003	0.0203961	0.477124	-0.025476	0.0544767
TLR3	Inverse variance weighted	19	0.124537	0.0792445	0.116055	-0.0307825	0.279856
KIAA1430	Inverse variance weighted	36	0.00530308	0.0423882	0.900438	-0.0777778	0.0883839
RPS3A	Inverse variance weighted	9	-0.0305412	0.0885402	0.730138	-0.20408	0.142998
RP11-44F21.5	Inverse variance weighted	19	-0.00340084	0.0388003	0.930155	-0.0794493	0.0726477
HSD17B7	Inverse variance weighted	11	-0.00178189	0.0373839	0.961983	-0.0750543	0.0714905
MAML3	Inverse variance weighted	34	-0.0270372	0.0316645	0.393179	-0.0890996	0.0350251
CASP3	Inverse variance weighted	26	-0.0278012	0.0460671	0.546181	-0.118093	0.0624903
MLF1IP	Inverse variance weighted	28	0.0086336	0.0241807	0.721059	-0.0387607	0.0560279
CCDC111	Inverse variance weighted	10	-0.0738837	0.0673397	0.272563	-0.20587	0.0581022
RP11-362F19.1	Inverse variance weighted	60	-0.0187753	0.0145519	0.196971	-0.0472971	0.00974647
IL15	Inverse variance weighted	24	-0.0271871	0.0860424	0.752022	-0.19583	0.141456
ZNF330	Inverse variance weighted	23	-0.14999	0.05602	0.00741859	-0.25979	-0.0401913
SRD5A3	Inverse variance weighted	61	-0.0274852	0.0278878	0.324347	-0.0821454	0.0271749
SRD5A3-AS1	Inverse variance weighted	22	-0.0308383	0.0271994	0.256884	-0.084149	0.0224725
TMEM165	Inverse variance weighted	5	0.0589045	0.131222	0.65351	-0.198291	0.316099
C4orf21	Inverse variance weighted	34	0.0325008	0.0348806	0.351454	-0.0358652	0.100867
LARP7	Inverse variance weighted	10	0.0451815	0.106442	0.671222	-0.163444	0.253807
PGM2	Inverse variance weighted	35	-0.0548934	0.044155	0.213795	-0.141437	0.0316504
TBC1D1	Inverse variance weighted	30	-0.107157	0.0714153	0.13349	-0.247131	0.0328166
RP11-180A12.4	Inverse variance weighted	5	0.0443138	0.072675	0.542026	-0.0981293	0.186757
NUP210	Inverse variance weighted	24	0.0221515	0.0490404	0.651486	-0.0739677	0.118271
HDAC11	Inverse variance weighted	7	-0.2678	0.173855	0.123472	-0.608556	0.0729558
RP11-33B1.2	Inverse variance weighted	47	-0.0128612	0.0180764	0.47678	-0.0482908	0.0225685
RP11-33B1.4	Inverse variance weighted	48	-0.014928	0.0168301	0.375086	-0.047915	0.0180589
RP11-33B1.1	Inverse variance weighted	31	0.0115035	0.0302267	0.70352	-0.0477408	0.0707477
PDE5A	Inverse variance weighted	19	0.00709983	0.083882	0.932547	-0.157309	0.171508
RP11-455G16.1	Inverse variance weighted	16	-0.00681702	0.0335994	0.83922	-0.0726718	0.0590378
SEC24B	Inverse variance weighted	2	-0.312192	0.285663	0.274452	-0.872092	0.247708
SETP20	Wald ratio	1	-0.120742	0.136908	0.377821	-0.389081	0.147598
CASP6	Inverse variance weighted	7	-0.0713253	0.117689	0.544483	-0.301996	0.159346
DYM	Inverse variance weighted	27	0.0961929	0.0490871	0.0500383	-1.78558e-05	0.192404
CBR4	Inverse variance weighted	20	0.12008	0.0458989	0.0088917	0.0301184	0.210042
PALLD	Inverse variance weighted	9	0.0728955	0.163388	0.655488	-0.247344	0.393135
RNF175	Inverse variance weighted	40	0.10351	0.055111	0.0603528	-0.00450768	0.211528
SFRP2	Inverse variance weighted	14	-0.292917	0.0828048	0.000404026	-0.455214	-0.13062
AFAP1	Inverse variance weighted	93	-0.0106855	0.0151563	0.480795	-0.0403918	0.0190207
CLK4	Inverse variance weighted	56	-0.0270564	0.0303204	0.372206	-0.0864845	0.0323716
ZNF354A	Inverse variance weighted	45	-0.00409113	0.0372364	0.912513	-0.0770744	0.0688921
COL23A1	Inverse variance weighted	27	0.0112432	0.0435753	0.796394	-0.0741643	0.0966506
RAP1GDS1	Inverse variance weighted	33	0.0192933	0.0394477	0.624781	-0.0580242	0.0966108
SLC10A7	Inverse variance weighted	42	-0.0109863	0.0398444	0.782756	-0.0890813	0.0671087
CCNI	Inverse variance weighted	5	-0.0658941	0.158804	0.678185	-0.377149	0.245361
2024-09-11	Inverse variance weighted	27	-0.10842	0.0531675	0.0414284	-0.212628	-0.00421178
CCNG2	Inverse variance weighted	14	0.0702306	0.0903628	0.437037	-0.10688	0.247342
CTSC	Inverse variance weighted	64	0.0241756	0.0243202	0.320196	-0.0234919	0.0718431
FAM198B	Inverse variance weighted	63	0.00125884	0.0255741	0.960741	-0.0488663	0.051384
TMEM144	Inverse variance weighted	64	0.0498479	0.0286973	0.0823834	-0.0063989	0.106095
RP11-597D13.9	Inverse variance weighted	20	0.0511108	0.0239599	0.03291	0.00414936	0.0980723
RP11-597D13.7	Inverse variance weighted	9	0.11902	0.0898709	0.185389	-0.0571269	0.295167
ALPK1	Inverse variance weighted	51	-0.0241474	0.0404123	0.550156	-0.103355	0.0550607
C4orf32	Inverse variance weighted	48	0.0466907	0.0412351	0.257507	-0.0341302	0.127512
TIFA	Inverse variance weighted	10	0.132948	0.0977538	0.173822	-0.0586498	0.324545
AP1AR	Inverse variance weighted	3	-0.364772	0.278791	0.190735	-0.911203	0.181658
MND1	Inverse variance weighted	3	0.0805346	0.256905	0.753916	-0.422999	0.584068
PDGFC	Inverse variance weighted	25	0.0195758	0.0667167	0.769204	-0.111189	0.150341
ATP10D	Inverse variance weighted	35	0.0841641	0.0527817	0.110809	-0.0192881	0.187616
ZNF721	Inverse variance weighted	29	0.0135395	0.0470864	0.773694	-0.0787498	0.105829
ABCA11P	Inverse variance weighted	3	0.117151	0.132336	0.376021	-0.142228	0.376529
ZNF876P	Inverse variance weighted	5	-0.200283	0.154543	0.194985	-0.503186	0.102621
RP11-213G21.1	Inverse variance weighted	12	-0.0231207	0.0352078	0.511379	-0.092128	0.0458866
PRDM5	Inverse variance weighted	48	0.0535966	0.0346051	0.121428	-0.0142293	0.121423
RCHY1	Inverse variance weighted	45	0.0140783	0.0367034	0.701298	-0.0578603	0.0860169
TJP2	Inverse variance weighted	91	-0.0143738	0.0181564	0.428556	-0.0499602	0.0212127
C9orf135	Inverse variance weighted	77	0.0327903	0.0224531	0.144183	-0.0112179	0.0767985
CENPC1	Inverse variance weighted	31	-0.0489549	0.032418	0.131014	-0.112494	0.0145843
STAP1	Inverse variance weighted	16	0.0251314	0.091996	0.784715	-0.155181	0.205444
RP11-453E17.1	Inverse variance weighted	24	-0.113493	0.0449289	0.0115347	-0.201554	-0.0254329
ATP8A1	Inverse variance weighted	23	-0.0791203	0.0647681	0.221861	-0.206066	0.0478252
RP11-10K16.1	Inverse variance weighted	17	0.0215801	0.0362518	0.551654	-0.0494735	0.0926337
SLC25A4	Inverse variance weighted	16	-0.0600734	0.0732753	0.412313	-0.203693	0.0835463
SNX25	Inverse variance weighted	37	-0.0190126	0.0433695	0.661107	-0.104017	0.0659917
SCFD2	Inverse variance weighted	14	-0.125609	0.104821	0.230793	-0.331058	0.0798403
TAPT1	Inverse variance weighted	39	-0.0813895	0.0555045	0.142551	-0.190178	0.0273993
SNCA	Inverse variance weighted	30	0.112163	0.0523833	0.0322577	0.00949197	0.214835
LNX1	Inverse variance weighted	6	-0.12244	0.142333	0.389657	-0.401412	0.156532
LARP1B	Inverse variance weighted	14	0.057864	0.0927043	0.532511	-0.123836	0.239564
GPM6A	Inverse variance weighted	39	0.014222	0.0418844	0.734193	-0.0678714	0.0963154
RP11-223C24.1	Inverse variance weighted	17	-0.0549754	0.0300106	0.0669713	-0.113796	0.00384537
INPP4B	Inverse variance weighted	49	-0.0187486	0.0324867	0.563861	-0.0824226	0.0449254
NUDT6	Inverse variance weighted	16	0.133873	0.0749129	0.0739302	-0.0129565	0.280702
BBS12	Inverse variance weighted	23	-0.137269	0.0715514	0.055051	-0.27751	0.0029713
SPATA5	Inverse variance weighted	2	0.209129	0.293266	0.475782	-0.365673	0.783931
RP11-397E7.4	Inverse variance weighted	7	-0.0460832	0.049961	0.356328	-0.144007	0.0518403
PPA2	Inverse variance weighted	24	0.0501091	0.0539159	0.352685	-0.055566	0.155784
TET2	Inverse variance weighted	4	-0.387611	0.224999	0.0849391	-0.828609	0.0533877
SGCB	Inverse variance weighted	19	0.0526917	0.0707178	0.456212	-0.0859151	0.191299
SPATA18	Inverse variance weighted	11	0.14362	0.0804274	0.0741471	-0.0140181	0.301257
USP38	Inverse variance weighted	34	-0.107912	0.0556581	0.0525214	-0.217002	0.00117799
RP11-284M14.1	Inverse variance weighted	4	-0.17677	0.186454	0.343097	-0.542221	0.18868
SPCS3	Inverse variance weighted	13	0.157093	0.0828081	0.0578179	-0.0052106	0.319397
PDE4B	Inverse variance weighted	14	-0.0128815	0.0935295	0.890457	-0.196199	0.170436
SGIP1	Inverse variance weighted	28	0.139162	0.054024	0.00999691	0.0332753	0.24505
CLOCK	Inverse variance weighted	25	-0.117163	0.0534945	0.0285104	-0.222012	-0.0123139
ANKRD37	Inverse variance weighted	3	0.0364855	0.221237	0.86901	-0.397138	0.470109
LRP2BP	Inverse variance weighted	9	0.127705	0.133152	0.337512	-0.133273	0.388684
UFSP2	Inverse variance weighted	2	0.0128319	0.22106	0.953711	-0.420445	0.446109
ARAP2	Inverse variance weighted	18	0.0506981	0.0622204	0.415178	-0.0712539	0.17265
DTHD1	Inverse variance weighted	17	-0.0371291	0.0767152	0.628396	-0.187491	0.113233
GAB1	Inverse variance weighted	4	0.525133	0.199784	0.00857627	0.133556	0.91671
DCTD	Inverse variance weighted	37	-0.0515804	0.0376632	0.170838	-0.1254	0.0222396
DCLK2	Inverse variance weighted	52	0.0203855	0.0342597	0.551825	-0.0467635	0.0875345
KIAA0922	Inverse variance weighted	16	-0.14541	0.0763721	0.0569141	-0.2951	0.00427915
POLN	Inverse variance weighted	10	-0.0940656	0.1041	0.366203	-0.298101	0.10997
C4orf29	Inverse variance weighted	8	-0.0767918	0.130438	0.556047	-0.33245	0.178867
GSTCD	Inverse variance weighted	12	-0.0170531	0.0973564	0.860953	-0.207872	0.173765
CTD-3214H19.6	Inverse variance weighted	21	0.00233638	0.0213167	0.912724	-0.0394443	0.044117
PCP2	Inverse variance weighted	17	0.00676254	0.0373151	0.856189	-0.0663751	0.0799002
STXBP2	Inverse variance weighted	16	0.0910158	0.0744666	0.221619	-0.0549388	0.23697
XAB2	Inverse variance weighted	14	-0.104574	0.0609967	0.0864512	-0.224128	0.0149794
C19orf59	Inverse variance weighted	10	-0.0939113	0.142926	0.511141	-0.374047	0.186224
DLL1	Inverse variance weighted	43	0.0197527	0.0373051	0.596465	-0.0533653	0.0928708
FAM120B	Inverse variance weighted	56	-0.0337034	0.0266111	0.205328	-0.0858611	0.0184543
MMRN1	Inverse variance weighted	18	0.0195588	0.0770023	0.799493	-0.131366	0.170483
LIPA	Inverse variance weighted	118	0.0157839	0.0196239	0.421211	-0.0226789	0.0542468
IFIT5	Inverse variance weighted	47	-0.0779656	0.0364351	0.0323669	-0.149378	-0.00655284
EPHX2	Inverse variance weighted	47	-0.0779656	0.0364351	0.0323669	-0.149378	-0.00655284
CLU	Inverse variance weighted	47	-0.0779656	0.0364351	0.0323669	-0.149378	-0.00655284
ANXA5	Inverse variance weighted	91	0.00764829	0.0198726	0.700337	-0.031302	0.0465986
EXOSC9	Inverse variance weighted	30	0.023041	0.0508984	0.650775	-0.0767199	0.122802
CCNA2	Inverse variance weighted	4	-0.0216349	0.199341	0.913574	-0.412344	0.369074
TMEM155	Inverse variance weighted	2	0.356109	0.260199	0.171124	-0.153882	0.8661
LDB2	Inverse variance weighted	12	0.0996824	0.0923322	0.280318	-0.0812887	0.280654
RAB33B	Inverse variance weighted	23	-0.00888273	0.052484	0.865603	-0.111751	0.0939859
PPP1R14BP3	Inverse variance weighted	2	0.0197045	0.127237	0.876928	-0.229681	0.26909
RP11-539L10.3	Inverse variance weighted	12	0.038654	0.0290684	0.183597	-0.01832	0.0956281
MAN2B2	Inverse variance weighted	28	-0.0706615	0.0373559	0.0585474	-0.143879	0.00255602
XBP1	Inverse variance weighted	61	-0.00600087	0.0230907	0.794955	-0.0512587	0.039257
CCDC117	Inverse variance weighted	16	0.00851794	0.0708511	0.904306	-0.13035	0.147386
PITPNB	Inverse variance weighted	7	0.0408146	0.0622782	0.512236	-0.0812507	0.16288
ZNF300	Inverse variance weighted	6	0.066898	0.139286	0.631019	-0.206102	0.339898
RBM22	Inverse variance weighted	2	-0.246202	0.235544	0.295907	-0.707868	0.215463
IRGM	Inverse variance weighted	3	-0.143964	0.194329	0.458799	-0.52485	0.236921
GPX3	Inverse variance weighted	21	-0.116065	0.0528457	0.0280698	-0.219643	-0.0124879
TNIP1	Inverse variance weighted	21	0.0893746	0.071624	0.212093	-0.0510085	0.229758
TSPAN5	Inverse variance weighted	7	-0.047154	0.222353	0.832054	-0.482967	0.388659
EGF	Inverse variance weighted	14	0.0898172	0.0889929	0.312849	-0.0846089	0.264243
UBASH3A	Inverse variance weighted	59	0.039634	0.0255855	0.121362	-0.0105135	0.0897816
ETFDH	Inverse variance weighted	41	-0.0434154	0.0356318	0.223055	-0.113254	0.0264229
NAF1	Wald ratio	1	-0.0933279	0.243795	0.701859	-0.571167	0.384511
RP11-701P16.4	Inverse variance weighted	6	0.159313	0.0649746	0.0142093	0.0319629	0.286663
MYLIP	Inverse variance weighted	21	-0.00663385	0.0615441	0.914162	-0.12726	0.113992
RP1-13D10.2	Inverse variance weighted	11	0.0128377	0.0342701	0.707955	-0.0543316	0.0800071
RP1-13D10.3	Inverse variance weighted	16	0.00807339	0.0284274	0.77641	-0.0476444	0.0637912
WFS1	Inverse variance weighted	12	0.126641	0.0819107	0.122084	-0.033904	0.287186
LRBA	Inverse variance weighted	22	0.00921489	0.0779624	0.905912	-0.143591	0.162021
DCUN1D4	Inverse variance weighted	2	0.492226	0.258262	0.0566607	-0.0139669	0.998419
PPDPF	Inverse variance weighted	68	0.0737889	0.039331	0.0606415	-0.00329984	0.150878
CPEB2	Inverse variance weighted	30	0.0249418	0.0481285	0.604296	-0.0693901	0.119274
RASSF6	Inverse variance weighted	6	0.0726884	0.0884575	0.411229	-0.100688	0.246065
IL8	Inverse variance weighted	23	0.0501529	0.0509171	0.324628	-0.0496447	0.14995
CXCL5	Inverse variance weighted	49	-0.10156	0.0300526	0.000726442	-0.160463	-0.0426566
BMP2K	Inverse variance weighted	10	0.0785911	0.102716	0.444193	-0.122732	0.279914
ANXA3	Inverse variance weighted	34	0.0849229	0.0409214	0.0379615	0.00471702	0.165129
SORBS2	Inverse variance weighted	15	0.169898	0.114127	0.136571	-0.0537897	0.393587
AC118278.1	Inverse variance weighted	35	-0.0238687	0.0165099	0.148257	-0.0562281	0.00849077
ZNF595	Inverse variance weighted	6	0.18417	0.135105	0.172832	-0.0806362	0.448976
SH3RF1	Inverse variance weighted	26	-0.0961517	0.0554009	0.0826411	-0.204737	0.012434
TMEM33	Inverse variance weighted	5	0.0186073	0.157734	0.906095	-0.290552	0.327767
BEND4	Inverse variance weighted	3	-0.127021	0.189526	0.502729	-0.498492	0.24445
WDR19	Inverse variance weighted	47	0.044662	0.0361144	0.216206	-0.0261223	0.115446
RP11-360F5.3	Inverse variance weighted	31	0.0307282	0.0240756	0.201841	-0.0164599	0.0779164
ANAPC4	Inverse variance weighted	57	-0.00629928	0.0275981	0.819452	-0.0603917	0.0477931
FAM193A	Inverse variance weighted	6	-0.0736018	0.203671	0.717818	-0.472797	0.325593
RNF4	Inverse variance weighted	19	0.0939958	0.101095	0.352486	-0.10415	0.292142
RGS12	Inverse variance weighted	40	0.0519976	0.0386135	0.178103	-0.0236848	0.12768
C4orf33	Inverse variance weighted	34	0.0723339	0.0274568	0.00842713	0.0185185	0.126149
PI4K2B	Inverse variance weighted	9	-0.290867	0.118666	0.0142405	-0.523452	-0.0582816
SORCS2	Inverse variance weighted	11	0.0229864	0.10236	0.822318	-0.17764	0.223612
AC011899.9	Inverse variance weighted	20	0.0906486	0.0378006	0.0164815	0.0165595	0.164738
ATG16L1	Inverse variance weighted	20	0.0906486	0.0378006	0.0164815	0.0165595	0.164738
SAG	Inverse variance weighted	20	0.0906486	0.0378006	0.0164815	0.0165595	0.164738
SCARNA5	Inverse variance weighted	20	0.0906486	0.0378006	0.0164815	0.0165595	0.164738
USP40	Inverse variance weighted	20	0.0906486	0.0378006	0.0164815	0.0165595	0.164738
DGKD	Inverse variance weighted	20	0.0906486	0.0378006	0.0164815	0.0165595	0.164738
INPP5D	Inverse variance weighted	20	0.0906486	0.0378006	0.0164815	0.0165595	0.164738
UNC5A	Inverse variance weighted	2	-0.0726842	0.187464	0.69822	-0.440114	0.294745
RAD23B	Inverse variance weighted	16	0.00186226	0.0678958	0.978118	-0.131214	0.134938
MAP9	Inverse variance weighted	2	0.289149	0.204858	0.158109	-0.112373	0.69067
KB-1507C5.2	Inverse variance weighted	2	0.289149	0.204858	0.158109	-0.112373	0.69067
AZIN1	Inverse variance weighted	2	0.289149	0.204858	0.158109	-0.112373	0.69067
HK2	Inverse variance weighted	2	0.289149	0.204858	0.158109	-0.112373	0.69067
PCCA	Inverse variance weighted	30	-0.260115	0.0541806	1.57966e-06	-0.366309	-0.153921
TMTC4	Inverse variance weighted	49	-0.158146	0.0398307	7.17381e-05	-0.236214	-0.0800775
GGACT	Inverse variance weighted	43	-0.0621116	0.0325947	0.0567053	-0.125997	0.00177394
TRIM2	Inverse variance weighted	12	-0.0672663	0.0895008	0.452309	-0.242688	0.108155
GALNT7	Inverse variance weighted	4	-0.0820184	0.170057	0.629593	-0.41533	0.251293
KIAA0232	Inverse variance weighted	4	-0.0798316	0.121744	0.511996	-0.31845	0.158787
RTEL1P1	Inverse variance weighted	7	0.0230518	0.0701061	0.742297	-0.114356	0.16046
RP11-689P11.2	Inverse variance weighted	10	0.0682425	0.0869693	0.432645	-0.102217	0.238702
2024-03-01	Inverse variance weighted	43	-0.0112938	0.035986	0.753644	-0.0818263	0.0592387
DAPP1	Inverse variance weighted	30	0.101515	0.0465417	0.0291717	0.0102931	0.192736
RNF150	Inverse variance weighted	45	-0.0909044	0.0214887	2.33352e-05	-0.133022	-0.0487865
XRN2	Inverse variance weighted	51	-0.0651763	0.0304465	0.0322997	-0.124852	-0.00550115
PLK1S1	Inverse variance weighted	40	-0.072482	0.0460352	0.115374	-0.162711	0.0177469
RP11-138B4.1	Inverse variance weighted	17	0.0660774	0.0493674	0.180739	-0.0306826	0.162837
ZBTB49	Inverse variance weighted	27	0.282648	0.062525	6.16777e-06	0.160099	0.405196
LYAR	Inverse variance weighted	41	0.271654	0.0442099	8.01382e-10	0.185003	0.358306
RP11-265O12.1	Inverse variance weighted	6	-0.012226	0.122467	0.920478	-0.252262	0.227809
C4orf52	Inverse variance weighted	4	-0.0884304	0.176016	0.615386	-0.433422	0.256561
SEL1L3	Inverse variance weighted	26	-0.171647	0.0471133	0.000269175	-0.263989	-0.0793053
RERE	Inverse variance weighted	66	0.0363198	0.0283348	0.19991	-0.0192165	0.0918561
RP3-477M7.5	Inverse variance weighted	24	-0.0329855	0.0210384	0.116912	-0.0742208	0.00824985
RP5-1115A15.1	Inverse variance weighted	4	-0.00205232	0.076535	0.978607	-0.152061	0.147956
CAMK2D	Inverse variance weighted	36	-0.000857359	0.0420101	0.983718	-0.0831972	0.0814825
USP46	Inverse variance weighted	12	0.324337	0.117249	0.00567103	0.0945286	0.554145
CXCL1	Inverse variance weighted	20	0.0515834	0.0620977	0.406154	-0.0701281	0.173295
CXCL6	Inverse variance weighted	6	-0.183154	0.199237	0.357951	-0.573658	0.207351
MTX2	Inverse variance weighted	6	-0.183154	0.199237	0.357951	-0.573658	0.207351
AF146191.4	Inverse variance weighted	7	-0.0501236	0.0585489	0.391944	-0.164879	0.0646323
FRG1	Inverse variance weighted	3	0.131934	0.171938	0.442883	-0.205065	0.468933
AGPAT9	Inverse variance weighted	26	0.0492982	0.0494455	0.318754	-0.047615	0.146211
DOK7	Inverse variance weighted	26	0.0390338	0.0437645	0.372443	-0.0467446	0.124812
POGLUT1	Inverse variance weighted	42	0.0702277	0.0277762	0.0114603	0.0157864	0.124669
TMEM39A	Inverse variance weighted	5	0.0255083	0.149244	0.86429	-0.267011	0.318027
ARHGAP31	Inverse variance weighted	15	0.203572	0.0726817	0.00509656	0.0611157	0.346028
HELQ	Inverse variance weighted	2	0.168956	0.215637	0.433322	-0.253693	0.591604
RMND1	Inverse variance weighted	25	-0.0370435	0.0522021	0.477942	-0.13936	0.0652727
RP11-701P16.2	Inverse variance weighted	4	-0.0896573	0.068325	0.189447	-0.223574	0.0442597
ACSL1	Inverse variance weighted	3	-0.277165	0.249563	0.26674	-0.766309	0.211978
RP11-701P16.5	Inverse variance weighted	20	-0.0224239	0.0326623	0.492374	-0.086442	0.0415942
CISD2	Inverse variance weighted	25	-0.230802	0.0894376	0.00986318	-0.406099	-0.055504
RP11-584P21.2	Inverse variance weighted	12	0.027537	0.0400862	0.492118	-0.051032	0.106106
WASL	Inverse variance weighted	17	0.0702141	0.0891254	0.430806	-0.104472	0.2449
GPR125	Inverse variance weighted	13	-0.101178	0.0985719	0.304687	-0.294379	0.0920233
LDOC1L	Inverse variance weighted	51	-0.0878673	0.0355754	0.0135156	-0.157595	-0.0181394
PPM1K	Inverse variance weighted	12	0.135034	0.0640102	0.0348949	0.0095744	0.260494
RP11-529E10.6	Inverse variance weighted	26	-0.0229244	0.0273218	0.401441	-0.0764752	0.0306264
CLCN3	Inverse variance weighted	5	-0.161277	0.176208	0.360052	-0.506645	0.184091
C4orf27	Inverse variance weighted	2	0.0329308	0.076804	0.668095	-0.117605	0.183467
NAT1	Inverse variance weighted	2	0.0329308	0.076804	0.668095	-0.117605	0.183467
MEPCE	Inverse variance weighted	30	-0.0611774	0.051415	0.234095	-0.161951	0.0395959
CTB-161A2.3	Inverse variance weighted	6	0.0286512	0.101829	0.77843	-0.170934	0.228236
TSC22D4	Inverse variance weighted	22	0.173012	0.105727	0.101753	-0.0342119	0.380237
PMS2P1	Inverse variance weighted	4	-0.0130428	0.174972	0.940579	-0.355989	0.329903
LRCH4	Inverse variance weighted	18	-0.0919293	0.0739751	0.213976	-0.23692	0.0530619
PPP1R35	Inverse variance weighted	3	0.2698	0.303502	0.374025	-0.325063	0.864664
FIS1	Inverse variance weighted	31	-0.0973402	0.0478337	0.0418536	-0.191094	-0.00358622
MBLAC1	Inverse variance weighted	15	-0.0595307	0.0581951	0.306332	-0.173593	0.0545318
SPDYE3	Inverse variance weighted	4	0.285415	0.151648	0.0598239	-0.011815	0.582645
STX18	Inverse variance weighted	3	-0.407064	0.266875	0.127184	-0.930139	0.11601
THAP6	Inverse variance weighted	34	-0.0679033	0.0441515	0.124059	-0.15444	0.0186338
PACRGL	Inverse variance weighted	9	0.104282	0.0972269	0.283467	-0.0862827	0.294847
DCAF16	Inverse variance weighted	13	-0.194787	0.0782525	0.0128024	-0.348162	-0.0414126
RP11-774O3.3	Inverse variance weighted	34	-0.00982923	0.022211	0.658099	-0.0533627	0.0337043
PPARGC1A	Inverse variance weighted	54	0.0162584	0.0282559	0.565023	-0.0391233	0.07164
APBB2	Inverse variance weighted	25	0.0513648	0.0470371	0.274831	-0.040828	0.143558
PHF17	Inverse variance weighted	23	0.0133625	0.0685249	0.845391	-0.120946	0.147671
SCLT1	Inverse variance weighted	18	-0.0130906	0.0486415	0.787834	-0.108428	0.0822467
BBS7	Inverse variance weighted	5	-0.254511	0.25472	0.317709	-0.753762	0.244741
PRKG2	Inverse variance weighted	19	0.160886	0.0643822	0.0124571	0.0346972	0.287075
TRERF1	Inverse variance weighted	36	-0.0329597	0.0568764	0.562254	-0.144438	0.0785181
DDX60L	Inverse variance weighted	70	0.00763509	0.0205579	0.710344	-0.0326584	0.0479286
RP4-555D20.2	Inverse variance weighted	7	0.0612501	0.0738033	0.40659	-0.0834045	0.205905
LINC00694	Inverse variance weighted	20	0.0167008	0.0248515	0.501569	-0.0320082	0.0654098
MRPL45P2	Inverse variance weighted	21	0.0247191	0.0305004	0.417681	-0.0350617	0.0844999
NPEPPS	Inverse variance weighted	25	-0.0272672	0.0698902	0.696431	-0.164252	0.109718
RP11-156P1.3	Inverse variance weighted	47	0.0296897	0.0151287	0.0497068	3.74965e-05	0.0593419
ITGB3	Inverse variance weighted	12	-0.0091729	0.0735738	0.90078	-0.153377	0.135032
NSFP1	Inverse variance weighted	37	-0.0352618	0.0172935	0.0414483	-0.0691572	-0.00136649
RP11-290H9.4	Inverse variance weighted	5	-0.0655627	0.0659711	0.320316	-0.194866	0.0637407
LRRC37A	Inverse variance weighted	47	-0.041793	0.017985	0.0201382	-0.0770436	-0.00654228
DHX15	Inverse variance weighted	2	-0.246552	0.272715	0.365962	-0.781074	0.28797
MED28	Inverse variance weighted	20	-0.120378	0.0595396	0.0431956	-0.237076	-0.00368035
FAM184B	Inverse variance weighted	12	0.0378285	0.0729775	0.604209	-0.105207	0.180864
AC006160.5	Inverse variance weighted	5	0.00213215	0.05697	0.970145	-0.109529	0.113793
FGFR1	Inverse variance weighted	5	0.00213215	0.05697	0.970145	-0.109529	0.113793
GATAD2A	Inverse variance weighted	52	-0.026264	0.0316549	0.40671	-0.0883077	0.0357797
MAU2	Inverse variance weighted	61	0.0505107	0.0203727	0.0131625	0.0105803	0.0904411
LPAR2	Inverse variance weighted	62	0.0560606	0.0267949	0.0364198	0.00354253	0.108579
ATP13A1	Inverse variance weighted	44	-0.0646715	0.0426847	0.129748	-0.148334	0.0189906
NDUFA13	Inverse variance weighted	9	-0.0859908	0.102925	0.403455	-0.287725	0.115743
TSSK6	Inverse variance weighted	9	-0.0937631	0.137331	0.494764	-0.362933	0.175406
YJEFN3	Inverse variance weighted	16	0.0951691	0.0761485	0.211379	-0.054082	0.24442
ZNF101	Inverse variance weighted	26	-0.155651	0.0774426	0.0444424	-0.307439	-0.00386395
AC002306.1	Inverse variance weighted	4	-0.0415368	0.0577231	0.471779	-0.154674	0.0716005
CTC-559E9.6	Inverse variance weighted	19	0.0226718	0.029329	0.439512	-0.034813	0.0801566
GPRIN3	Inverse variance weighted	15	-0.0554729	0.0830715	0.504279	-0.218293	0.107347
INVS	Inverse variance weighted	44	-0.0867586	0.0498281	0.0816556	-0.184422	0.0109044
SLC14A1	Inverse variance weighted	35	-0.0861974	0.0476282	0.0703273	-0.179549	0.00715392
ARFIP1	Inverse variance weighted	74	-0.0398811	0.0249534	0.109994	-0.0887897	0.00902759
FHDC1	Inverse variance weighted	15	-0.0546314	0.0810677	0.500376	-0.213524	0.104261
LIN54	Inverse variance weighted	9	0.12431	0.109513	0.256326	-0.0903355	0.338956
ACOX3	Inverse variance weighted	10	0.0249154	0.054874	0.649794	-0.0826376	0.132468
TRMT44	Inverse variance weighted	2	0.106773	0.20108	0.595422	-0.287344	0.500889
MGST2	Inverse variance weighted	44	-0.0244787	0.0201906	0.225366	-0.0640522	0.0150948
TBC1D9	Inverse variance weighted	32	-0.00668296	0.0466801	0.88616	-0.0981759	0.08481
NIPAL1	Inverse variance weighted	29	0.0661379	0.0572823	0.248256	-0.0461353	0.178411
CNGA1	Inverse variance weighted	19	-0.00699818	0.06087	0.90847	-0.126303	0.112307
COMMD8	Inverse variance weighted	13	0.0175803	0.10818	0.870905	-0.194453	0.229614
TSPAN15	Inverse variance weighted	17	-0.118751	0.0656462	0.0704582	-0.247418	0.00991563
HK1	Inverse variance weighted	33	-0.0101735	0.0543167	0.851425	-0.116634	0.0962873
USO1	Inverse variance weighted	10	-0.0528818	0.0737665	0.473447	-0.197464	0.0917004
FAM118B	Inverse variance weighted	58	-0.0646317	0.0296308	0.0291665	-0.122708	-0.00655521
ZNF518B	Inverse variance weighted	24	-0.218752	0.0452041	1.30361e-06	-0.307352	-0.130152
INSL3	Inverse variance weighted	31	0.08199	0.0494824	0.0975291	-0.0149955	0.178976
TAPT1-AS1	Inverse variance weighted	47	-0.0710273	0.0295614	0.0162742	-0.128968	-0.0130871
SLA	Inverse variance weighted	47	-0.0710273	0.0295614	0.0162742	-0.128968	-0.0130871
TG	Inverse variance weighted	47	-0.0710273	0.0295614	0.0162742	-0.128968	-0.0130871
STIM2	Inverse variance weighted	23	0.0519138	0.0477613	0.277061	-0.0416983	0.145526
GRSF1	Inverse variance weighted	6	-0.270429	0.254841	0.288615	-0.769918	0.22906
UGT8	Inverse variance weighted	9	-0.160629	0.0949004	0.0905312	-0.346634	0.0253762
DDX60	Inverse variance weighted	8	-0.139656	0.116176	0.229323	-0.367362	0.0880494
CRNKL1	Inverse variance weighted	30	-0.100086	0.0617597	0.10511	-0.221135	0.0209632
LEF1-AS1	Inverse variance weighted	7	-0.29373	0.16081	0.0677654	-0.608917	0.0214579
HS3ST1	Inverse variance weighted	18	0.185861	0.0909754	0.0410538	0.00754966	0.364173
VPS8	Inverse variance weighted	30	-0.114803	0.0443433	0.00962681	-0.201716	-0.0278899
ZNF718	Inverse variance weighted	14	0.0678819	0.0549612	0.216798	-0.039842	0.175606
RP11-1365D11.1	Inverse variance weighted	7	-0.163817	0.0959728	0.0878382	-0.351924	0.0242894
ELP3	Inverse variance weighted	7	-0.163817	0.0959728	0.0878382	-0.351924	0.0242894
ZNF395	Inverse variance weighted	7	-0.163817	0.0959728	0.0878382	-0.351924	0.0242894
FAM46A	Inverse variance weighted	4	-0.11819	0.149571	0.429418	-0.411349	0.17497
RP11-399D2.1	Inverse variance weighted	26	-0.00912658	0.0222511	0.681686	-0.0527387	0.0344855
LARP4B	Inverse variance weighted	24	-0.0857114	0.0798044	0.282814	-0.242128	0.0707053
IDI1	Inverse variance weighted	11	-0.0290541	0.109289	0.790358	-0.243261	0.185153
PKD2	Inverse variance weighted	28	-0.0586477	0.0392926	0.135544	-0.135661	0.0183657
MFAP3L	Inverse variance weighted	15	-0.186826	0.098093	0.056835	-0.379088	0.00543652
R3HCC1L	Inverse variance weighted	37	-0.0512098	0.0374932	0.171989	-0.124697	0.0222769
MYO9A	Inverse variance weighted	19	-0.00499061	0.0697962	0.942998	-0.141791	0.13181
NEO1	Inverse variance weighted	54	-0.0918127	0.0305222	0.00262913	-0.151636	-0.0319893
PARP6	Inverse variance weighted	5	-0.128444	0.175849	0.465133	-0.473109	0.216221
TRAF3IP3	Inverse variance weighted	52	0.0892537	0.0329043	0.00667729	0.0247613	0.153746
RP1-28O10.1	Inverse variance weighted	16	-0.0399707	0.0573896	0.486128	-0.152454	0.0725129
DIEXF	Inverse variance weighted	61	-0.0512509	0.0285844	0.0729779	-0.107276	0.00477447
LAMB3	Inverse variance weighted	10	-0.323718	0.121644	0.00778657	-0.56214	-0.0852952
G0S2	Inverse variance weighted	11	-0.225226	0.117085	0.054404	-0.454713	0.00426125
H2AFZ	Inverse variance weighted	16	0.070218	0.0428491	0.10127	-0.0137661	0.154202
TP53INP1	Inverse variance weighted	16	0.070218	0.0428491	0.10127	-0.0137661	0.154202
INTS8	Inverse variance weighted	16	0.070218	0.0428491	0.10127	-0.0137661	0.154202
RP11-320N21.1	Inverse variance weighted	16	0.070218	0.0428491	0.10127	-0.0137661	0.154202
NDUFAF6	Inverse variance weighted	16	0.070218	0.0428491	0.10127	-0.0137661	0.154202
DNAJC18	Inverse variance weighted	32	-0.114183	0.0539881	0.0344327	-0.22	-0.00836644
SPATA24	Inverse variance weighted	21	-0.057489	0.0810007	0.477869	-0.21625	0.101272
TMEM173	Inverse variance weighted	15	-0.0546036	0.061397	0.373813	-0.174942	0.0657344
CTNNA1	Inverse variance weighted	84	0.00568711	0.0184182	0.757492	-0.0304126	0.0417868
MOB1B	Wald ratio	1	-0.390499	0.337189	0.246822	-1.05139	0.270391
ARHGAP10	Inverse variance weighted	13	0.0532532	0.108263	0.622799	-0.158942	0.265449
RP11-526I2.5	Inverse variance weighted	58	0.0163849	0.0115688	0.156688	-0.00628995	0.0390597
LINS	Inverse variance weighted	77	-0.0433794	0.0195263	0.0263113	-0.081651	-0.0051078
PRKXP1	Inverse variance weighted	44	0.0200472	0.0148	0.175563	-0.00896073	0.0490552
U6	Inverse variance weighted	100	0.0049745	0.0131983	0.706245	-0.0208942	0.0308432
RP11-168G16.1	Inverse variance weighted	9	-0.0637527	0.103618	0.53838	-0.266844	0.139339
ADAMTS17	Inverse variance weighted	25	-0.0403403	0.0520629	0.438436	-0.142384	0.061703
RP11-1149O23.3	Inverse variance weighted	25	-0.0403403	0.0520629	0.438436	-0.142384	0.061703
TNFRSF10D	Inverse variance weighted	25	-0.0403403	0.0520629	0.438436	-0.142384	0.061703
TDG	Inverse variance weighted	10	-0.246356	0.108127	0.0227025	-0.458285	-0.034428
RP11-341G23.4	Inverse variance weighted	25	0.0268854	0.0242753	0.268068	-0.0206941	0.074465
RP11-649A18.12	Inverse variance weighted	13	-0.174451	0.0407373	1.84944e-05	-0.254296	-0.0946056
IMPAD1	Inverse variance weighted	13	-0.174451	0.0407373	1.84944e-05	-0.254296	-0.0946056
KLHL2	Inverse variance weighted	4	-0.196808	0.168025	0.241475	-0.526137	0.13252
RP11-36B15.1	Inverse variance weighted	13	0.0844212	0.0442696	0.056523	-0.00234713	0.17119
UGT2B17	Inverse variance weighted	33	0.112742	0.084343	0.181317	-0.05257	0.278055
EXOC1	Inverse variance weighted	6	-0.197051	0.163887	0.229225	-0.518269	0.124167
HIST1H2BG	Inverse variance weighted	20	0.156074	0.0456236	0.000624152	0.0666514	0.245496
HIST1H3E	Inverse variance weighted	25	-0.0714646	0.0510666	0.161682	-0.171555	0.0286261
HIST1H1PS1	Inverse variance weighted	12	0.108298	0.0470109	0.0212409	0.0161565	0.200439
GUSBP2	Inverse variance weighted	16	-0.0497083	0.0281575	0.0775016	-0.104897	0.00548028
ID2	Inverse variance weighted	16	-0.0497083	0.0281575	0.0775016	-0.104897	0.00548028
PM20D1	Inverse variance weighted	37	-0.00466208	0.0373235	0.900595	-0.0778162	0.068492
SLC41A1	Inverse variance weighted	29	0.0117605	0.0533531	0.825538	-0.0928116	0.116333
ELK4	Inverse variance weighted	8	-0.179953	0.13174	0.171947	-0.438162	0.0782566
SLC45A3	Inverse variance weighted	10	-0.00469761	0.106105	0.964687	-0.212664	0.203269
ZNF732	Inverse variance weighted	2	-0.349622	0.181329	0.0538418	-0.705028	0.00578308
HIBADH	Inverse variance weighted	42	-0.0425666	0.0376479	0.258203	-0.116357	0.0312234
KIR3DX1	Inverse variance weighted	20	0.113723	0.0759674	0.134394	-0.0351731	0.262619
AC008746.12	Inverse variance weighted	25	-0.0163609	0.0206623	0.428461	-0.056859	0.0241371
CTB-83J4.2	Inverse variance weighted	21	0.0152456	0.0247702	0.538238	-0.0333041	0.0637953
LAIR2	Inverse variance weighted	31	-0.0146908	0.0372653	0.693418	-0.0877307	0.0583492
KIR2DS4	Inverse variance weighted	35	0.0287907	0.0223138	0.19696	-0.0149445	0.0725258
CDH4	Inverse variance weighted	13	-0.0667191	0.183592	0.716299	-0.426559	0.293121
OCIAD2	Inverse variance weighted	8	0.213662	0.183496	0.244265	-0.145991	0.573315
SLC35E1	Inverse variance weighted	6	-0.23998	0.121842	0.0488849	-0.478791	-0.00116894
C19orf44	Inverse variance weighted	17	0.00272315	0.0624119	0.965198	-0.119604	0.12505
FGFBP2	Inverse variance weighted	39	-0.0743865	0.0365231	0.04168	-0.145972	-0.00280134
RP11-147L13.8	Inverse variance weighted	29	0.0232596	0.024084	0.334158	-0.0239449	0.0704642
LRRC37A16P	Inverse variance weighted	24	0.0421359	0.030604	0.16857	-0.0178478	0.10212
LOC440461	Inverse variance weighted	17	0.0862076	0.0350566	0.0139286	0.0174967	0.154918
SH3GL1P3	Inverse variance weighted	17	0.0703434	0.0396021	0.0756914	-0.00727681	0.147964
RP11-10L12.4	Inverse variance weighted	40	-0.146017	0.0412157	0.000395987	-0.2268	-0.0652339
LRRC37A15P	Inverse variance weighted	43	-0.122928	0.0203887	1.64771e-09	-0.162889	-0.0829657
KRT8P46	Inverse variance weighted	32	-0.125159	0.0274786	5.24398e-06	-0.179017	-0.0713009
MANBA	Inverse variance weighted	18	0.266436	0.0722931	0.000228254	0.124742	0.408131
BDH2	Inverse variance weighted	52	0.0443161	0.0269808	0.100485	-0.00856627	0.0971985
RP11-10L12.2	Inverse variance weighted	15	-0.17105	0.0363141	2.47369e-06	-0.242225	-0.0998742
CENPE	Inverse variance weighted	3	0.576168	0.255585	0.0241767	0.0752211	1.07712
RP11-421F16.3	Inverse variance weighted	37	0.0548699	0.0192677	0.0044027	0.0171052	0.0926346
CTC-459F4.3	Inverse variance weighted	25	-0.0417869	0.0394828	0.289892	-0.119173	0.0355993
GUCY1A3	Inverse variance weighted	10	-0.0730136	0.143285	0.610354	-0.353853	0.207825
RP11-472B18.2	Inverse variance weighted	11	-0.0309049	0.0616991	0.616444	-0.151835	0.0900253
UBE2K	Inverse variance weighted	21	0.284708	0.061879	4.20368e-06	0.163425	0.405991
EOMES	Inverse variance weighted	28	-0.0158655	0.0639729	0.804132	-0.141252	0.109521
CMC1	Inverse variance weighted	19	-0.0858638	0.0553119	0.120577	-0.194275	0.0225475
FIP1L1	Inverse variance weighted	3	0.123736	0.244454	0.612734	-0.355393	0.602865
TACC3	Inverse variance weighted	49	0.0631494	0.0290233	0.0295691	0.00626366	0.120035
TRPC3	Inverse variance weighted	22	-0.159272	0.0624045	0.0107028	-0.281585	-0.0369595
KIAA1109	Inverse variance weighted	15	-0.421288	0.111908	0.000166834	-0.640628	-0.201947
RP11-656D10.3	Inverse variance weighted	20	0.0259598	0.0273214	0.342029	-0.0275901	0.0795098
ZFP69	Inverse variance weighted	18	0.118513	0.0676053	0.0795997	-0.0139934	0.251019
NFYC	Inverse variance weighted	22	0.0862329	0.0850782	0.310787	-0.0805205	0.252986
RIMS3	Inverse variance weighted	40	0.0110688	0.0414771	0.789573	-0.0702264	0.0923639
EXO5	Inverse variance weighted	16	0.0293568	0.0621526	0.636689	-0.0924623	0.151176
ZNF684	Wald ratio	1	-0.487406	0.403691	0.227288	-1.27864	0.303829
ALB	Inverse variance weighted	3	0.331844	0.29102	0.25417	-0.238555	0.902244
OTUD4	Wald ratio	1	-0.155016	0.442253	0.725952	-1.02183	0.711799
HERC6	Inverse variance weighted	21	0.0163516	0.0716396	0.819453	-0.124062	0.156765
IMMT	Inverse variance weighted	21	0.0163516	0.0716396	0.819453	-0.124062	0.156765
RETSAT	Inverse variance weighted	21	0.0163516	0.0716396	0.819453	-0.124062	0.156765
REEP1	Inverse variance weighted	21	0.0163516	0.0716396	0.819453	-0.124062	0.156765
POLR1A	Inverse variance weighted	21	0.0163516	0.0716396	0.819453	-0.124062	0.156765
SCOC	Inverse variance weighted	10	-0.034622	0.0820372	0.673004	-0.195415	0.126171
CEP135	Inverse variance weighted	16	-0.0897804	0.0719632	0.212182	-0.230828	0.0512674
JAKMIP1	Inverse variance weighted	17	0.125478	0.0583332	0.0314718	0.0111449	0.239811
SMC2	Inverse variance weighted	21	-0.0165692	0.0644907	0.797238	-0.142971	0.109833
RP11-318C24.2	Inverse variance weighted	20	0.00477036	0.0307828	0.876846	-0.0555638	0.0651046
PPID	Inverse variance weighted	3	-0.351263	0.221105	0.112135	-0.784629	0.0821033
ELMO2	Inverse variance weighted	4	0.0686409	0.177794	0.699445	-0.279835	0.417117
BMP3	Wald ratio	1	-0.695823	0.528697	0.188137	-1.73207	0.340423
NDUFC1	Inverse variance weighted	11	0.0462518	0.0699355	0.508388	-0.0908217	0.183325
CCRN4L	Inverse variance weighted	4	-0.01276	0.118217	0.914046	-0.244465	0.218945
ETS2	Inverse variance weighted	41	0.0229179	0.0433059	0.59666	-0.0619617	0.107798
UCHL1	Inverse variance weighted	9	0.242573	0.138666	0.0802325	-0.0292115	0.514358
SLC30A9	Inverse variance weighted	18	0.070823	0.0919492	0.441157	-0.109397	0.251043
MKNK2	Inverse variance weighted	18	-0.02549	0.0862432	0.767567	-0.194527	0.143547
MOB3A	Inverse variance weighted	2	0.327678	0.526048	0.533347	-0.703377	1.35873
ZNF827	Inverse variance weighted	8	-0.377437	0.143554	0.00855782	-0.658804	-0.0960709
UGT2B28	Inverse variance weighted	7	-0.0644496	0.0560272	0.250009	-0.174263	0.0453637
JARID2	Inverse variance weighted	43	0.196368	0.0400844	9.63914e-07	0.117803	0.274934
RREB1	Inverse variance weighted	19	-0.0351732	0.0741261	0.63514	-0.18046	0.110114
SSR1	Inverse variance weighted	37	-0.0306441	0.0443026	0.489126	-0.117477	0.056189
WWC2	Inverse variance weighted	7	-0.0325368	0.162349	0.841158	-0.350742	0.285668
TNIP3	Inverse variance weighted	14	0.00202288	0.104805	0.984601	-0.203394	0.20744
RP11-96H19.1	Inverse variance weighted	53	-0.0130536	0.0162232	0.421036	-0.0448512	0.0187439
MMAA	Inverse variance weighted	11	-0.338727	0.0906438	0.000186303	-0.516389	-0.161065
TSGA10	Inverse variance weighted	11	-0.338727	0.0906438	0.000186303	-0.516389	-0.161065
LIPT1	Inverse variance weighted	11	-0.338727	0.0906438	0.000186303	-0.516389	-0.161065
C2orf15	Inverse variance weighted	11	-0.338727	0.0906438	0.000186303	-0.516389	-0.161065
REV1	Inverse variance weighted	11	-0.338727	0.0906438	0.000186303	-0.516389	-0.161065
LYG1	Inverse variance weighted	11	-0.338727	0.0906438	0.000186303	-0.516389	-0.161065
MITD1	Inverse variance weighted	11	-0.338727	0.0906438	0.000186303	-0.516389	-0.161065
AC019097.7	Inverse variance weighted	11	-0.338727	0.0906438	0.000186303	-0.516389	-0.161065
RP11-293A21.1	Inverse variance weighted	28	0.0438454	0.0408879	0.283571	-0.0362949	0.123986
PRICKLE1	Inverse variance weighted	33	0.074479	0.0518803	0.151119	-0.0272065	0.176164
PARP4	Inverse variance weighted	29	-0.0473011	0.0339426	0.163451	-0.113829	0.0192265
RWDD4	Inverse variance weighted	5	0.13896	0.10777	0.197254	-0.0722687	0.350188
FKSG48	Inverse variance weighted	23	0.0171767	0.0259067	0.507316	-0.0336004	0.0679539
ZNF362	Inverse variance weighted	37	-0.0420465	0.0403727	0.297664	-0.121177	0.0370841
RP4-803A2.1	Inverse variance weighted	16	0.00360582	0.0330458	0.913111	-0.0611639	0.0683755
EREG	Inverse variance weighted	11	0.0894084	0.0861285	0.299232	-0.0794035	0.25822
LRP12	Inverse variance weighted	11	0.0894084	0.0861285	0.299232	-0.0794035	0.25822
SAMD3	Inverse variance weighted	64	0.130063	0.0253859	3.0003e-07	0.0803065	0.179819
TMEM200A	Inverse variance weighted	24	-0.0369486	0.0657345	0.574056	-0.165788	0.091891
L3MBTL3	Inverse variance weighted	92	0.0197033	0.0194452	0.310928	-0.0184092	0.0578159
RP11-73O6.3	Inverse variance weighted	21	-0.0698759	0.0494643	0.157758	-0.166826	0.0270741
CRMP1	Inverse variance weighted	5	0.0184862	0.143683	0.897627	-0.263132	0.300104
PLA2G12A	Inverse variance weighted	12	-0.0896023	0.109287	0.412284	-0.303805	0.1246
FOXRED2	Inverse variance weighted	30	-0.0198226	0.0328468	0.546185	-0.0842023	0.0445571
MYH9	Inverse variance weighted	9	0.208806	0.0776373	0.00715574	0.056637	0.360975
TXN2	Inverse variance weighted	6	-0.145867	0.122482	0.233679	-0.385931	0.0941963
SMPDL3B	Inverse variance weighted	11	-0.109418	0.102144	0.284077	-0.309621	0.0907855
RPA2	Inverse variance weighted	55	-0.0137326	0.034293	0.688826	-0.0809468	0.0534816
THEMIS2	Inverse variance weighted	33	-0.0280184	0.0412219	0.496697	-0.108813	0.0527766
EYA3	Inverse variance weighted	18	0.000689957	0.048117	0.988559	-0.0936193	0.0949992
XKR8	Inverse variance weighted	16	0.135475	0.0807177	0.0932734	-0.0227319	0.293682
MTPN	Inverse variance weighted	10	-0.18744	0.125784	0.136178	-0.433976	0.0590963
C7orf73	Inverse variance weighted	35	-0.0821059	0.0257126	0.00140694	-0.132503	-0.0317093
GNPDA2	Inverse variance weighted	20	-0.0207043	0.0884445	0.814913	-0.194055	0.152647
HOPX	Inverse variance weighted	24	-0.126727	0.0772578	0.100939	-0.278153	0.0246977
GFRA2	Inverse variance weighted	24	-0.126727	0.0772578	0.100939	-0.278153	0.0246977
DOK2	Inverse variance weighted	24	-0.126727	0.0772578	0.100939	-0.278153	0.0246977
XPO7	Inverse variance weighted	24	-0.126727	0.0772578	0.100939	-0.278153	0.0246977
SNORA26	Wald ratio	1	0.212826	0.183235	0.245442	-0.146315	0.571966
ZFYVE28	Inverse variance weighted	24	-0.0066938	0.0772474	0.930946	-0.158099	0.144711
RP11-503N18.1	Inverse variance weighted	7	-0.0263814	0.0615045	0.667971	-0.14693	0.0941674
TNIP2	Inverse variance weighted	5	0.140318	0.085298	0.0999632	-0.0268661	0.307502
RP11-503N18.5	Inverse variance weighted	2	-0.13086	0.129719	0.313074	-0.385109	0.12339
SIPA1L1	Inverse variance weighted	7	0.154668	0.147721	0.295088	-0.134866	0.444202
ZBTB18	Inverse variance weighted	3	0.69006	0.239687	0.00398935	0.220273	1.15985
RP11-425I13.3	Inverse variance weighted	6	-0.128655	0.0699294	0.0657998	-0.265717	0.00840658
RP11-686D22.4	Inverse variance weighted	22	-0.0354521	0.0236714	0.134218	-0.081848	0.0109439
SLFN5	Inverse variance weighted	77	0.0383723	0.0247866	0.121596	-0.0102094	0.0869541
BAALC	Inverse variance weighted	77	0.0383723	0.0247866	0.121596	-0.0102094	0.0869541
FZD6	Inverse variance weighted	77	0.0383723	0.0247866	0.121596	-0.0102094	0.0869541
KB-1507C5.4	Inverse variance weighted	77	0.0383723	0.0247866	0.121596	-0.0102094	0.0869541
DCAF13	Inverse variance weighted	77	0.0383723	0.0247866	0.121596	-0.0102094	0.0869541
RP11-1C8.6	Inverse variance weighted	77	0.0383723	0.0247866	0.121596	-0.0102094	0.0869541
ATP6V1C1	Inverse variance weighted	77	0.0383723	0.0247866	0.121596	-0.0102094	0.0869541
SLC25A32	Inverse variance weighted	77	0.0383723	0.0247866	0.121596	-0.0102094	0.0869541
VKORC1L1	Inverse variance weighted	45	0.0241725	0.0313742	0.441029	-0.037321	0.0856659
GS1-124K5.4	Inverse variance weighted	41	0.0139572	0.0212437	0.511177	-0.0276804	0.0555949
ASL	Inverse variance weighted	40	0.0236842	0.0565736	0.675477	-0.0872001	0.134568
KCTD7	Inverse variance weighted	44	0.0144928	0.0206093	0.481921	-0.0259014	0.0548869
CRCP	Inverse variance weighted	19	-0.00419552	0.0800675	0.95821	-0.161128	0.152737
GS1-124K5.11	Inverse variance weighted	20	-0.0673786	0.032795	0.0399238	-0.131657	-0.00310034
GUSB	Inverse variance weighted	22	0.0140297	0.0352977	0.691021	-0.0551537	0.0832132
CCT6P1	Inverse variance weighted	37	0.00254074	0.0181581	0.888721	-0.0330491	0.0381306
GS1-124K5.10	Inverse variance weighted	10	-0.130593	0.0487712	0.00741382	-0.226185	-0.0350012
SKP1P1	Inverse variance weighted	7	-0.146781	0.0567265	0.00966695	-0.257965	-0.035597
C22orf43	Inverse variance weighted	33	0.0169195	0.0323873	0.601384	-0.0465597	0.0803987
ASLP1	Inverse variance weighted	17	0.0912255	0.0362084	0.0117535	0.0202571	0.162194
AP000347.4	Inverse variance weighted	16	0.0931761	0.0391339	0.0172677	0.0164737	0.169879
GUSBP11	Inverse variance weighted	27	-0.101198	0.0319918	0.00156019	-0.163902	-0.0384941
MMP11	Inverse variance weighted	8	0.300792	0.148833	0.0432791	0.00907977	0.592504
AP000346.2	Inverse variance weighted	19	0.000275678	0.0281516	0.992187	-0.0549015	0.0554528
DERL3	Inverse variance weighted	11	0.422991	0.116553	0.000284317	0.194548	0.651435
VPREB3	Inverse variance weighted	8	-0.060586	0.102878	0.555923	-0.262228	0.141056
AP001046.5	Inverse variance weighted	14	-0.0146779	0.0342686	0.668419	-0.0818444	0.0524886
SIK1	Inverse variance weighted	11	-0.0853222	0.0989858	0.388707	-0.279334	0.10869
TACSTD2	Inverse variance weighted	72	-0.00797346	0.0196064	0.684246	-0.046402	0.0304551
LAMTOR3	Inverse variance weighted	10	0.14015	0.115667	0.22564	-0.0865574	0.366857
MSANTD3	Inverse variance weighted	17	-0.0176353	0.0460793	0.70193	-0.107951	0.0726802
STX17	Inverse variance weighted	27	-0.177106	0.0667407	0.00796278	-0.307918	-0.0462943
LRPAP1	Inverse variance weighted	37	-0.0204947	0.050818	0.68673	-0.120098	0.0791085
NAA15	Inverse variance weighted	6	-0.196015	0.174213	0.260526	-0.537472	0.145442
RAB2A	Inverse variance weighted	6	-0.196015	0.174213	0.260526	-0.537472	0.145442
CA8	Inverse variance weighted	6	-0.196015	0.174213	0.260526	-0.537472	0.145442
CHD7	Inverse variance weighted	6	-0.196015	0.174213	0.260526	-0.537472	0.145442
CNRIP1	Inverse variance weighted	6	-0.196015	0.174213	0.260526	-0.537472	0.145442
WDR92	Inverse variance weighted	6	-0.196015	0.174213	0.260526	-0.537472	0.145442
AC073043.2	Inverse variance weighted	6	-0.196015	0.174213	0.260526	-0.537472	0.145442
SPATS2L	Inverse variance weighted	6	-0.196015	0.174213	0.260526	-0.537472	0.145442
PARM1	Inverse variance weighted	14	-0.124449	0.097338	0.201064	-0.315232	0.0663333
S100P	Inverse variance weighted	57	-0.013171	0.0199418	0.508951	-0.0522569	0.0259149
AC093323.3	Inverse variance weighted	37	0.0559461	0.0310428	0.0715098	-0.00489773	0.11679
RP11-539L10.2	Inverse variance weighted	18	0.0045024	0.0255465	0.860103	-0.0455687	0.0545735
MRFAP1	Inverse variance weighted	10	0.057688	0.114497	0.614373	-0.166725	0.282101
FBXW7	Inverse variance weighted	6	0.22196	0.189467	0.241399	-0.149395	0.593315
DKFZP434I0714	Wald ratio	1	0.187582	0.138877	0.176788	-0.084616	0.45978
SULT1B1	Inverse variance weighted	13	0.00151332	0.104515	0.988447	-0.203337	0.206363
SERPINE2	Inverse variance weighted	13	0.00151332	0.104515	0.988447	-0.203337	0.206363
CYP26B1	Inverse variance weighted	13	0.00151332	0.104515	0.988447	-0.203337	0.206363
[truncated: 14,911 more rows]

## Sheet: Supplementary Table 5
Supplementary Table 5. Mendelian randomization results for Coronary artery calcification using cis-pQTL instruments
nsnps	H0	H1	H2	H3	H4	gene
313	5.86e-114	0.951268	6.51e-116	0.010535	0.0381966	PRDX5
442	0	0.708004	0	0.105706	0.18629	MAP3K11
368	1.81e-276	0.979795	1.27e-278	0.00684281	0.0133617	CTSW
365	0.000307141	0.837925	4.24e-06	0.0114118	0.150352	IL18BP
619	0	0.919606	0	0.0694231	0.0109711	TMEM9B
619	0	0.923005	0	0.0695903	0.00740488	AKIP1
843	7.39e-17	0.969008	1.1e-18	0.0144219	0.0165698	STYK1
600	0.767439	0.199563	0.0220292	0.00572317	0.00524522	KRT86
502	2.52e-33	0.850162	4.4e-35	0.0147167	0.135121	LEMD3
718	4.23e-06	0.974032	6.28e-08	0.0144527	0.0115109	SETDB2
320	4.3e-183	0.972266	2.76e-185	0.00622692	0.0215071	ULK3
1	0.99967	0.000307703	1.71e-05	0	5.26e-06	BTBD1
972	1.01e-11	0.93374	3.59e-13	0.033028	0.0332317	BLM
217	2.77e-133	0.961005	4.01e-135	0.0138818	0.0251133	RRN3
642	5.78e-136	0.958099	1.4e-137	0.0232522	0.0186491	DHX38
1357	0	0.579516	0	0.0760545	0.344429	CRISPLD2
769	0	0.937815	0	0.0264716	0.0357137	CDK10
1066	0	0.916084	0	0.0593763	0.02454	SPIRE2
741	0	0.939159	0	0.0260605	0.0347801	SPATA2L
892	0	0.863278	0	0.0479022	0.0888193	MC1R
453	1.16e-81	0.211448	1.89e-82	0.033659	0.754893	GID4
123	0	0.970107	0	0.0049931	0.0248999	LGALS9C
677	0	0.956734	0	0.0332227	0.0100436	SLC44A2
1148	2.05e-239	0.959624	4.79e-241	0.0224544	0.0179213	CYP4F12
454	2.15e-74	0.948996	4.68e-76	0.0205898	0.0304146	BLVRB
550	0.949838	0.0329812	0.0154509	0.000535307	0.00119507	FPR2
700	0.182464	0.787969	0.00254327	0.010967	0.0160572	ZSCAN18
469	0.016659	0.938544	0.000172992	0.00971122	0.0349132	PSRC1
778	0	0.847902	0	0.121028	0.0310701	MFN2
455	0	0.956907	0	0.0255858	0.0175071	CTSS
719	1.61e-24	0.949686	2.31e-26	0.0136087	0.0367057	CDA
495	0.000610756	0.974699	5.71e-06	0.00909511	0.0155896	NBPF3
839	0	0.93885	0	0.0398371	0.0213126	NTPCR
590	5.37e-102	0.23101	3.55e-103	0.0145424	0.754447	DNAJB4
760	1.24e-46	0.97298	2.63e-48	0.020628	0.00639191	LRRC8C
1139	2.77e-16	0.940642	7.7e-18	0.0261057	0.033252	SMARCB1
950	0.954526	0.0200434	0.024269	0.000508956	0.000652322	CHCHD10
632	1.25e-55	0.957811	2.48e-57	0.0189091	0.0232799	YWHAH
537	0	0.946848	0	0.0172802	0.0358718	MEI1
350	3.29e-266	0.97928	3.11e-268	0.00922428	0.0114953	TEF
402	5.26e-45	0.967025	7.14e-47	0.0131225	0.0198524	NAGA
410	7.95e-33	0.960141	9.11e-35	0.0109762	0.0288824	DESI1
679	3.82e-131	0.76715	3.18e-132	0.0635525	0.169298	B3GALNT1
1058	2.18e-93	0.762788	1.88e-94	0.0657162	0.171495	NMD3
214	0	0.977155	0	0.00585625	0.0169886	HYAL3
193	0	0.964905	0	0.00796527	0.0271301	WDR6
190	2.45e-249	0.977743	1.89e-251	0.00750662	0.01475	P4HTM
300	0	0.859033	0	0.021126	0.119841	MAPKAPK3
986	1.57e-237	0.928223	9e-239	0.0532427	0.0185338	PXK
588	0	0.942012	0	0.017969	0.0400187	THUMPD3
1041	0	0.962131	0	0.0230931	0.0147757	FAM53A
921	0.925345	0.0515393	0.0210332	0.00117058	0.000911691	IGFBP7
984	0.889703	0.091904	0.0155572	0.00160579	0.00122987	HSPA4
561	3.85e-09	0.976626	6.15e-11	0.0155731	0.00780117	IK
525	3.3e-17	0.968373	5.02e-19	0.0146933	0.0169341	WDR55
546	0.369829	0.586798	0.00567917	0.00898229	0.0287123	THG1L
235	4.61e-53	0.962428	5.08e-55	0.010574	0.0269979	RNF39
182	4.79e-31	0.956772	6.74e-33	0.0134298	0.0297979	DDR1
727	0	0.939799	0	0.0221894	0.0380112	TCF19
94	4.36e-90	0.956414	1.36e-92	0.00294647	0.0406397	LY6G5B
124	8.86e-119	0.894069	5.83e-121	0.00578709	0.100144	DDAH2
258	1.22e-40	0.725442	2.53e-42	0.0148187	0.25974	LTA
228	2.96e-125	0.911302	5.55e-127	0.0169992	0.071699	TNF
4821	0	0.567632	0	0.0878054	0.344562	HLA-DRB5
3227	0	0.901894	0	0.0855214	0.012585	HLA-DRB1
242	0.00923377	0.87401	6.94e-05	0.00645497	0.110232	STK19
586	1.96e-33	0.972161	3.65e-35	0.0181014	0.00973773	SLC29A1
609	0	0.946894	0	0.0246374	0.028469	CENPQ
776	6.41e-121	0.977976	1.08e-122	0.0165175	0.00550611	EPHB4
372	4.91e-177	0.740536	6.08e-178	0.0914799	0.167984	POLR2J
377	4.08e-167	0.874406	5.06e-168	0.108398	0.0171959	LRWD1
442	1.4e-13	0.952281	2.27e-15	0.0154108	0.0323086	IRF5
484	5.89e-51	0.874285	1.77e-52	0.0262221	0.0994926	UPK3B
501	2.85e-119	0.969173	5.2e-121	0.0176628	0.0131643	YWHAG
262	1.19e-75	0.984642	8.17e-78	0.00675877	0.00859898	AP4M1
292	1.19e-23	0.858192	7.58e-26	0.00534795	0.13646	ZKSCAN1
735	1.75e-06	0.968306	2.68e-08	0.0148451	0.0168469	UFSP1
521	5.78e-31	0.969074	6.55e-33	0.0109652	0.0199606	GIGYF1
835	0	0.866829	0	0.0359222	0.0972489	ERMP1
654	1.13e-135	0.467628	2.55e-136	0.105574	0.426798	RPL9
1022	3.42e-51	0.959175	8.79e-53	0.024655	0.0161696	TLR6
895	6.36e-52	0.716619	1.46e-52	0.163731	0.11965	SMIM14
1047	0.902972	0.0639044	0.0289949	0.00204992	0.00207902	FAM13A
770	1.32e-301	0.95697	4.7e-303	0.0341724	0.0088578	TXK
173	4.53e-13	0.958397	1.98e-15	0.00414731	0.0374553	DANCR
829	0.956536	0.02349	0.0187636	0.000460035	0.000750325	POLR2B
976	0	0.931415	0	0.0598033	0.00878209	NSG1
382	0.983628	0.00835343	0.00770702	6.52e-05	0.000246392	SFRP2
151	7.74e-59	0.981044	6.45e-61	0.00817081	0.0107851	CXCL5
1916	0.621956	0.279855	0.0398565	0.0178934	0.0404393	PCCA
843	2.7e-18	0.936737	1.26e-19	0.0437385	0.0195243	TMTC4
676	2.19e-12	0.958707	4.38e-14	0.0191552	0.0221379	RNF150
994	3.51e-195	0.494625	2.19e-196	0.0303268	0.475048	ZBTB49
1097	0	0.496455	0	0.0305369	0.473008	LYAR
909	1.42e-269	0.930433	4.81e-271	0.0314495	0.0381176	SEL1L3
601	1.13e-143	0.563796	3.76e-145	0.0183424	0.417862	ZNF518B
473	0.794025	0.175851	0.00808269	0.00176978	0.0202716	LRRC37A15P
471	0.957424	0.0309435	0.00964389	0.000310007	0.00167886	KRT8P46
632	0.975596	0.0105508	0.0131954	0.000142188	0.000515623	MANBA
747	3.45e-110	0.835741	1.03e-111	0.024776	0.139483	UBE2K
1305	0	0.0522011	0	0.0325915	0.915207	JARID2
284	0.987588	0.00635797	0.00579639	3.71e-05	0.000220432	MMAA
1407	1.66e-190	0.894976	1.65e-191	0.0890036	0.0160204	SAMD3
1083	0.866927	0.102962	0.0247515	0.00293723	0.00242197	GUSBP11
940	0.751915	0.220899	0.0148444	0.00435301	0.00798934	DERL3
469	4.47e-08	0.93823	8.81e-10	0.018454	0.0433162	DCLRE1B
866	1.42e-07	0.889219	7.44e-09	0.0466655	0.0641149	KLF3
818	2.89e-71	0.903301	1.24e-72	0.0388128	0.0578863	EVI5
894	9.57e-38	0.53535	1.04e-38	0.0580017	0.406648	LGSN
500	0.918474	0.0659909	0.0133	0.000954304	0.00128072	LRCOL1
700	1.5e-42	0.976254	2.28e-44	0.0147934	0.00895267	BEST1
1682	0	0.937644	0	0.0531973	0.00915878	XYLT1
700	2.14e-142	0.96617	3.7e-144	0.016678	0.0171515	CAV2
609	0	0.920076	0	0.00984017	0.0700835	CCR1
476	2.78e-157	0.38602	1.76e-158	0.0238496	0.59013	FAM177B
589	0	0.978225	0	0.0131155	0.00865978	TKT
828	5.86e-11	0.882296	5.19e-12	0.0781748	0.0395291	CORO1C
1133	1.34e-147	0.804227	1.23e-148	0.0733658	0.122407	LPGAT1
650	0.000416273	0.938434	1.02e-05	0.0228658	0.0382737	NIPSNAP1
634	3.65e-95	0.892141	9.24e-97	0.022499	0.0853604	GLUL
1692	0	0.393949	0	0.0468839	0.559167	FRMD4B
785	1.43e-16	0.960843	2.31e-18	0.0154898	0.023667	CRELD2
858	0.947869	0.0345021	0.016344	0.000594225	0.000690953	ALG12
1066	6.97e-15	0.963804	1.93e-16	0.0266907	0.00950557	ZBED4
817	6.03e-46	0.68477	1.23e-46	0.139471	0.175759	ODF2L
1356	0	0.923217	0	0.0320656	0.0447174	SIPA1L2
902	2.48e-20	0.898092	6.62e-22	0.023918	0.0779899	UACA
3	0.0166627	0.962419	1.08e-06	4.14e-05	0.0208754	C1RL
569	1.42e-174	0.969129	1.73e-176	0.0118269	0.019044	ANXA2R
893	0.936096	0.0360742	0.0253458	0.000975238	0.00150907	MYO16-AS1
692	0.000395965	0.119818	7.55e-05	0.0219936	0.857716	KLB
560	0	0.752165	0	0.0444564	0.203379	ARHGEF17
563	0	0.442588	0	0.0110297	0.546382	PAAF1
660	2.05e-130	0.922566	1.01e-131	0.0452561	0.0321781	SGSM2
650	8.99e-27	0.97994	1.07e-28	0.0116934	0.00836627	RGMB
803	8.82e-06	0.905687	6.35e-07	0.0651639	0.0291397	RAP1GAP
769	3.96e-27	0.979663	5.32e-29	0.0131485	0.00718878	LRP3
1941	0	0.669076	0	0.323927	0.0069974	CHN2
643	1.01e-75	0.79819	9.76e-77	0.077251	0.124559	GDF15
449	5.66e-17	0.940833	2.63e-18	0.0437506	0.0154165	ZMYND12
2078	3.35e-08	0.92113	2.2e-09	0.0604352	0.0184352	HIVEP3
861	2.1e-61	0.979916	2.86e-63	0.0133186	0.00676582	CLIC4
778	2.76e-28	0.890616	8.99e-30	0.0289469	0.0804366	ATP11B
741	0.00052858	0.834157	1.32e-05	0.0207038	0.144597	DCUN1D1
709	1.89e-25	0.980103	2.49e-27	0.0128703	0.00702623	PFN2
1872	1.66e-152	0.754709	4.78e-153	0.216769	0.0285222	GAS7
425	9.11e-280	0.955423	1.19e-281	0.0124262	0.0321507	ATF1
871	5.96e-215	0.928982	3.71e-216	0.0577014	0.0133166	PPARG
551	3.09e-27	0.821649	2.71e-28	0.0719231	0.106428	MTF2
1660	1.24e-187	0.855789	1.75e-188	0.120533	0.0236782	FUT8
943	3.34e-33	0.951575	1.1e-34	0.0313396	0.0170852	SHC2
735	0	0.96009	0	0.0268098	0.0131001	CCDC77
1022	0	0.91795	0	0.0351282	0.0469216	PAM
584	4.43e-88	0.928345	2.89e-89	0.0606613	0.0109933	SLC22A5
581	2.14e-21	0.907545	1.64e-22	0.0695565	0.0228981	SLC22A4
691	3.74e-167	0.182354	6.01e-168	0.0284744	0.789171	AMH
530	0.799942	0.158482	0.0185488	0.00365544	0.0193718	SHROOM1
1252	1.36e-37	0.746342	4.39e-38	0.240605	0.0130531	FAM172A
309	1.62e-19	0.968024	1.27e-21	0.00759278	0.0243837	LYRM7
930	0.945881	0.037181	0.0156383	0.00061403	0.000686012	CPEB4
2636	0.140737	0.746695	0.016662	0.0883946	0.00751112	SGCD
623	1.85e-07	0.947666	3.59e-09	0.0183754	0.0339581	DCAF4
224	1.01e-152	0.931059	1.07e-154	0.00980881	0.059132	SLC26A6
219	7.02e-154	0.956845	5.94e-156	0.00806484	0.0350906	KLHDC8B
330	1e-170	0.955924	9.46e-173	0.00896563	0.0351104	NME6
592	0.820528	0.150587	0.019696	0.00360913	0.00557969	LEAP2
466	2.71e-29	0.963678	2.57e-31	0.00912457	0.0271974	ARHGEF35
472	5.22e-09	0.970659	7.33e-11	0.013615	0.0157257	OR2A9P
802	3.89e-05	0.950548	6.25e-07	0.0152268	0.0341855	SBF1
1224	0	0.627726	0	0.335923	0.0363514	ITPR3
587	9.38e-237	0.0432044	6.12e-236	0.281117	0.675678	IGFBP3
909	3.74e-190	0.690028	1.72e-191	0.031405	0.278567	ZNF276
1436	4.38e-38	0.310961	9.66e-39	0.0680101	0.621029	TRIO
388	5.58e-111	0.879423	6.92e-112	0.109138	0.0114393	RASA4B
878	2.52e-12	0.941747	7.07e-14	0.0264143	0.0318392	GLP1R
598	9.54e-73	0.971486	1.39e-74	0.0141737	0.0143408	PHKG1
693	1.46e-182	0.888069	5.31e-184	0.0323091	0.0796215	DOK4
757	0.214026	0.726973	0.00640156	0.021713	0.030887	CSNK1G3
572	1.65e-243	0.95241	3.21e-245	0.0184924	0.029098	SLC47A1
732	0.96857	0.0168414	0.0138987	0.000241221	0.000448914	ZNF135
671	0.925533	0.0503479	0.0213424	0.00115939	0.00161738	UBR7
1348	0	0.892659	0	0.0606182	0.0467231	RNF144B
512	3.43e-63	0.976495	3.06e-65	0.00870656	0.014798	SMPDL3A
1008	9.22e-26	0.956155	1.86e-27	0.0192885	0.0245564	SMAP1
302	7.44e-213	0.942481	1.12e-214	0.0142126	0.0433064	KIAA1143
670	0	0.859569	0	0.1284	0.0120318	CLEC3B
980	1.33e-232	0.748952	4.66e-234	0.026035	0.225013	TMEM158
889	2.38e-221	0.959844	5.1e-223	0.0205652	0.0195911	LINC00680
465	3.57e-43	0.977769	3.35e-45	0.00917343	0.0130575	TMEM176B
1126	6.27e-06	0.892321	1.87e-07	0.0264563	0.081216	CNOT4
811	0.000432379	0.916462	8.35e-06	0.0176412	0.0654557	SLC13A4
970	0	0.841013	0	0.0858167	0.0731706	EPDR1
707	7.76e-85	0.956365	1.53e-86	0.0188421	0.0247931	GNE
524	6.28e-209	0.837022	1.01e-209	0.134389	0.0285892	UBAP2L
254	9.53e-85	0.842174	3.86e-86	0.0339727	0.123853	CREB3L4
739	0.00296558	0.381536	0.00010722	0.0131922	0.602199	SNRNP40
276	2.37e-113	0.88145	1.2e-114	0.0445746	0.0739755	DAP3
279	1.25e-128	0.904066	8.47e-130	0.0613069	0.0346275	RIT1
437	2.48e-222	0.970862	2.4e-224	0.00934566	0.0197921	PRDX6
657	6.49e-169	0.559199	2.32e-169	0.199208	0.241592	TPCN2
1037	1.23e-103	0.961629	3.52e-105	0.027508	0.0108627	TRIM6
617	0	0.954705	0	0.0129455	0.0323499	ZNF143
1065	0	0.114469	0	0.0143537	0.871177	CWF19L2
811	2.4e-47	0.975036	4.1e-49	0.0166918	0.00827248	SHPRH
739	4.57e-34	0.911293	9.11e-36	0.0181151	0.0705921	FBXO30
912	3.63e-05	0.942946	1.07e-06	0.027843	0.029174	EID3
1344	4.69e-164	0.893103	3.05e-165	0.0580112	0.0488855	DTD1
766	0.56133	0.402901	0.010747	0.00769642	0.0173257	IQGAP1
640	0.976515	0.0114186	0.0116103	0.00013544	0.000320522	GDPGP1
720	1.32e-36	0.967696	2.31e-38	0.0168765	0.015428	SFMBT1
1109	0.27952	0.691774	0.00603187	0.0149203	0.00775425	ZNF347
421	0.000340253	0.955168	3.74e-06	0.0104652	0.0340233	PPP1R14A
480	0.950993	0.0334977	0.0135667	0.000476406	0.00146579	MAGEF1
695	3.57e-55	0.94659	3.77e-57	0.00996153	0.0434489	TMEM45A
1275	4.37e-229	0.694915	2.19e-230	0.034497	0.270588	DCBLD2
240	5.35e-155	0.923795	6.12e-157	0.0105096	0.0656951	NCKIPSD
623	3.64e-32	0.473564	2.37e-33	0.0302973	0.496139	DLEC1
832	8.41e-09	0.96166	1.42e-10	0.0162524	0.0220875	RNASEH2B
946	0	0.936996	0	0.0356028	0.027401	CMSS1
222	7.57e-79	0.976182	6.49e-81	0.00835201	0.0154659	ARIH2
207	2.23e-39	0.973499	1.81e-41	0.00790702	0.0185936	CCDC71
251	7.06e-154	0.972591	8.41e-156	0.0115667	0.0158419	IP6K2
187	7.89e-09	0.945078	5.97e-11	0.00710226	0.0478199	IMPDH2
2162	1.34e-05	0.922469	1.01e-06	0.0694213	0.00809506	KHDRBS2
691	1.16e-13	0.959481	1.85e-15	0.0153037	0.0252155	TRIM60P18
327	0.942441	0.046936	0.00843972	0.000418555	0.00176462	CECR7
1082	0.879529	0.0845126	0.0309743	0.00297426	0.00200969	ZNF470
1099	0.899303	0.0613104	0.0347613	0.00236761	0.00225798	ZFP28
1258	0.894447	0.0628102	0.0383702	0.00269276	0.0016794	ZNF667
1140	0.942965	0.0162853	0.039447	0.00068064	0.000622243	ZNF471
1	0.999966	1.1e-05	2.29e-05	0	2.51e-07	KLHL22
953	0	0.905933	0	0.0300354	0.064032	GPR146
1570	1.49e-108	0.905027	1.02e-109	0.0619135	0.0330595	C7orf50
932	6.04e-41	0.690765	2.58e-41	0.295541	0.0136947	ARVCF
625	1.39e-107	0.965864	2.01e-109	0.0139798	0.0201557	ZNF669
1177	4.7e-107	0.89578	2.44e-108	0.046461	0.0577593	AKR1E2
529	0.980464	0.0117799	0.00742907	8.9e-05	0.00023836	HOXC4
1228	2.55e-52	0.892823	1.78e-53	0.0622986	0.0448785	TCF12
344	0.203655	0.756661	0.00623619	0.0231598	0.010288	EXTL2
308	9.57e-92	0.442631	5.71e-93	0.0258802	0.531489	PBXIP1
1118	0	0.949093	0	0.0303024	0.0206051	KIAA0319
912	8.95e-130	0.951949	2.45e-131	0.0259981	0.0220533	STAM
463	3.94e-103	0.963113	3.89e-105	0.00949582	0.0273909	PHF23
671	0	0.852024	0	0.0264352	0.121541	VIPR1
564	3.23e-52	0.967816	3.13e-54	0.00936841	0.0228154	RCBTB1
853	1.62e-140	0.910738	7.55e-142	0.0423505	0.0469117	LMCD1
1182	6.07e-57	0.962868	1.78e-58	0.0282563	0.00887614	PHACTR2
420	2.18e-52	0.968851	3.28e-54	0.0145679	0.0165815	RPS10
557	1.55e-48	0.957647	2.41e-50	0.0148655	0.0274875	EXOC8
610	9.73e-80	0.884752	6.37e-81	0.0578701	0.0573782	COX4I1
357	1.03e-73	0.963452	1.08e-75	0.0101097	0.0264386	DARS2
394	2.96e-258	0.953017	3.48e-260	0.0111468	0.0358362	SERPINC1
810	0	0.931222	0	0.0226898	0.0460883	GPR137B
2429	1.08e-37	0.454518	1.58e-38	0.0660804	0.479402	PLXDC2
884	7.33e-06	0.929235	2.43e-07	0.0307649	0.0399926	CPM
350	1.87e-23	0.893622	1.73e-25	0.00818203	0.0981955	EIF2B1
1010	0.883552	0.0211948	0.0912753	0.00218774	0.00179008	RARG
629	0.00323626	0.968165	6.64e-05	0.0198685	0.00866373	CRY1
632	0.430219	0.534559	0.0106396	0.0132086	0.0113743	TAS2R5
888	0	0.874747	0	0.024529	0.100724	KIAA0753
773	0.907321	0.0627494	0.0261444	0.00180614	0.00197924	VRK1
486	5.69e-25	0.979347	6.99e-27	0.0120341	0.00861842	WDR73
524	0.897222	0.0861669	0.0118835	0.00113767	0.0035897	IDH2
804	0.88866	0.093474	0.0145223	0.00152571	0.00181774	SEMA4B
533	0	0.965425	0	0.0165482	0.0180266	ZFP90
147	0	0.976713	0	0.00355766	0.019729	LGALS9B
744	1.67e-52	0.903713	6.9e-54	0.0373733	0.0589137	CRK
194	7.13e-29	0.973839	6.43e-31	0.00876525	0.017396	VWA7
203	0.959318	0.0248258	0.0143879	0.000371241	0.00109724	KIF25-AS1
756	0.468517	0.496509	0.0081027	0.00856851	0.0183027	CTPS1
1233	0.0500527	0.899352	0.00183264	0.0329133	0.0158493	SCMH1
581	1.47e-08	0.91942	6.93e-10	0.0434094	0.0371702	NEFH
477	3.92e-06	0.944728	5.69e-08	0.0136795	0.0415888	ZNF680
1276	0	0.963619	0	0.0287562	0.00762491	CD36
479	0.913762	0.0716174	0.0116112	0.000907942	0.00210165	POC1B
1046	8.61e-166	0.911892	6.71e-167	0.0711273	0.0169807	DMXL2
1182	9.48e-136	0.944482	4.58e-137	0.0456407	0.00987716	BCL2L14
653	0.450957	0.510096	0.0100086	0.0113035	0.0176351	C1orf122
417	1.25e-166	0.982492	1.12e-168	0.00881793	0.00869042	CSK
269	1.92e-37	0.98202	1.06e-39	0.0053885	0.0125914	MPI
337	1.06e-70	0.980616	7.26e-73	0.00672446	0.0126594	SCAMP2
582	1.02e-30	0.973836	1.39e-32	0.0132595	0.0129045	TSNAX
611	2.58e-22	0.982935	2.76e-24	0.0105417	0.00652347	PHF11
556	2.17e-172	0.946003	5.79e-174	0.0252145	0.0287826	PLCD1
823	1.52e-08	0.907873	1.12e-09	0.0668459	0.025281	UFL1
803	0.266118	0.075528	0.426749	0.121007	0.110599	TUBGCP6
639	7.1e-37	0.891704	2.14e-38	0.0268225	0.0814734	NDUFA11
153	0.366488	0.599678	0.00411833	0.00671575	0.0229996	ARAP1-AS2
510	1.21e-94	0.949092	1.92e-96	0.0150832	0.0358249	PHF13
766	5.4e-135	0.499484	4.44e-135	0.410338	0.0901778	TMEM170A
1222	0	0.956577	0	0.0231697	0.0202533	RMI2
1358	0	0.926458	0	0.0426743	0.0308681	KIAA0513
551	0.0262269	0.933404	0.000575118	0.0204489	0.0193454	PHTF1
663	3.55e-11	0.971331	3.92e-13	0.0107112	0.0179579	CLEC9A
776	1.38e-189	0.283016	2.86e-190	0.058166	0.658818	ZCCHC7
443	3.39e-14	0.961458	5.81e-16	0.0164899	0.0220521	ITFG1
1073	3.07e-14	0.943395	1.36e-15	0.0417902	0.0148151	LEPR
408	2.38e-81	0.909555	3.27e-83	0.0124127	0.0780324	ANP32E
107	2.61e-49	0.819665	3.41e-51	0.0105346	0.1698	FCGR1A
720	6.12e-57	0.950189	1.14e-58	0.0177121	0.0320989	TUSC1
602	0	0.830251	0	0.0648927	0.104857	TMEM9B-AS1
832	0.00338421	0.933727	5.16e-05	0.0141755	0.0486613	ASS1P12
593	1.23e-215	0.795251	1.13e-216	0.0727882	0.131961	VAMP3
885	0.196984	0.776033	0.00321374	0.0126496	0.0111201	ZNF702P
516	1.15e-209	0.907886	9.2e-211	0.072393	0.0197205	AQP10
1008	1.04e-25	0.966171	2.56e-27	0.0236875	0.0101411	PLAGL1
635	1.08e-35	0.975175	1.79e-37	0.016084	0.00874062	PHACTR4
241	2.83e-43	0.887701	1.4e-44	0.0440321	0.0682671	MSTO2P
791	6.21e-271	0.264661	1.38e-272	0.0051488	0.730191	RAB38
376	1.44e-97	0.890222	2e-99	0.0122552	0.0975223	TRPT1
861	1.09e-43	0.661045	7.47e-45	0.0449148	0.29404	LTA4H
768	0.951366	0.0212471	0.0256235	0.000571064	0.0011919	RNASE2
1097	0.942207	0.0285624	0.0273962	0.000829496	0.0010053	EFCAB11
834	0.954367	0.0280205	0.0160029	0.000468711	0.00114054	TRDJ1
390	0.970023	0.00890945	0.0204316	0.000187211	0.000449138	IFI27
700	0.924951	0.0524856	0.02028	0.00114964	0.00113422	RNASE3
592	3.71e-05	0.798232	1.02e-06	0.0217687	0.179961	ATG14
640	5.86e-07	0.940643	9.04e-09	0.0144671	0.0448897	REC8
143	0.877591	0.108468	0.0056511	0.00069086	0.00759913	IGHV2-5
314	0.957429	0.0273773	0.0140028	0.000399614	0.000791666	MBIP
440	0.97043	0.0182192	0.0103746	0.000193993	0.000782406	TOMM22
782	0.962058	0.0255162	0.0116663	0.000308971	0.000449962	PODXL
31	4.63e-11	0.931633	1.16e-13	0.00226106	0.0661056	EPHA1
823	0.000765696	0.901346	3.73e-05	0.043911	0.05394	EPHX4
525	2.03e-05	0.974285	2.47e-07	0.0118604	0.0138342	STOML1
721	3.71e-12	0.976925	6.2e-14	0.0163489	0.00672597	PML
540	2.03e-24	0.982858	1.49e-26	0.00720823	0.0099334	DNAJC17
472	2.42e-118	0.974713	4.32e-120	0.0174216	0.00786539	CCR4
720	1.03e-82	0.545416	1.8e-83	0.0952944	0.359289	PLEKHJ1
922	0.00198374	0.917366	2.92e-05	0.0134161	0.0672053	RAVER2
1000	0.93817	0.0332458	0.0266631	0.000943879	0.000977537	DUSP10
696	1.31e-71	0.968465	2.96e-73	0.0219132	0.0096222	DHRS3
1899	0	0.2406	0	0.0438902	0.71551	CUBN
419	3.49e-48	0.964215	2.9e-50	0.0079814	0.027804	MUS81
292	0	0.977058	0	0.00765623	0.0152861	RIN1
441	0.00155455	0.903545	1.99e-05	0.0114765	0.0834044	AP5B1
477	1.42e-17	0.946925	3.03e-19	0.0201687	0.0329063	POU6F1
1329	4.4e-208	0.713872	2.53e-209	0.040766	0.245362	WNT5B
673	1.29e-71	0.876979	3.58e-73	0.0242148	0.0988065	C12orf43
674	0.27302	0.521358	0.0637072	0.121634	0.0202803	USP44
685	0.0273228	0.935416	0.000434492	0.0148532	0.0219738	GALNT6
924	2.27e-06	0.904074	2.25e-07	0.0894098	0.00651385	SSH1
609	0.899813	0.0868458	0.010545	0.00101598	0.00178012	IL20RB
538	0.97688	0.011495	0.0111203	0.000130479	0.000374568	ZNF446
1237	4.55e-140	0.958308	1.48e-141	0.0311284	0.0105636	CBLB
509	1.08e-19	0.96548	1.21e-21	0.0107717	0.0237481	NIT2
692	0	0.95692	0	0.0166108	0.0264693	EIF4E3
192	5.04e-186	0.388301	1.74e-187	0.0127673	0.598932	GRM2
756	3.96e-111	0.928746	1.67e-112	0.0392703	0.031984	MGAM
379	0.977851	0.0126512	0.00891585	0.000114884	0.000467295	CAV1
861	0.953779	0.0304268	0.0147532	0.000470074	0.000571137	UBE2H
793	7.38e-133	0.448082	1.07e-133	0.0643904	0.487528	NPPA
528	2.09e-18	0.975176	2.7e-20	0.0125791	0.0122452	ZSCAN2
680	0.961558	0.014316	0.0232278	0.000345269	0.000552839	ZNF175
974	2.8e-06	0.862814	7.19e-08	0.0220416	0.115142	NUP205
248	1.99e-115	0.945423	9.53e-117	0.0451775	0.00939918	SPDYE6
579	2.28e-06	0.924431	1.54e-07	0.0623045	0.0132616	QRSL1
598	0.734431	0.204036	0.0379628	0.0105336	0.0130361	RTN4IP1
751	6.8e-213	0.929326	2.21e-214	0.0301829	0.0404906	LFNG
728	1.82e-47	0.89098	4.91e-49	0.0239292	0.0850907	FAM220A
528	1.64e-08	0.961866	2.48e-10	0.0144539	0.0236801	TAF1A
461	6.95e-107	0.86017	7.42e-108	0.0918584	0.0479712	CERS2
439	0.040593	0.708994	0.00252253	0.0438543	0.204036	KBTBD7
381	1.29e-22	0.558471	7.9e-24	0.0337419	0.407787	OTUD7B
324	2.96e-21	0.732632	4.02e-23	0.00968669	0.257681	PIP5K1A
715	0.966867	0.0133809	0.0190255	0.000262839	0.000463325	EPN1
830	8.97e-94	0.926537	3.63e-95	0.0374302	0.0360326	CCDC154
918	0.485348	0.458617	0.0259421	0.0245077	0.00558508	ZZZ3
367	1.24e-05	0.97386	7.04e-08	0.0055322	0.0205956	SLC43A3
741	1.12e-17	0.805792	1.78e-18	0.128615	0.0655934	JSRP1
1333	3.91e-22	0.923866	2.21e-23	0.0521329	0.0240007	PTPRS
848	0.937105	0.0465243	0.0139237	0.000689511	0.00175787	WDR88
618	1.18e-130	0.935816	1.91e-132	0.0151411	0.0490432	RGL3
659	0.604729	0.36789	0.0130692	0.00794436	0.00636714	MAP3K10
836	0.947082	0.0356823	0.0155287	0.000583936	0.0011235	MIR371B
862	2.08e-69	0.953001	8.15e-71	0.0373897	0.00960974	ELOVL5
868	0.852718	0.0363861	0.104231	0.00444537	0.00222036	ZNF524
537	1.65e-188	0.500753	2.27e-189	0.0682365	0.431011	XPO6
703	0.0222921	0.254037	0.0332264	0.37833	0.312114	LRRC37A6P
420	6.1e-225	0.971152	5.73e-227	0.00911459	0.0197336	BSCL2
1041	5.35e-05	0.889939	5.16e-06	0.0857846	0.0242179	SCN8A
726	0	0.666567	0	0.0746153	0.258818	CLNS1A
710	2.91e-32	0.970431	4.59e-34	0.0152781	0.0142913	INCENP
667	0.973418	0.0129882	0.0130983	0.000174449	0.000320534	SART3
474	4.3e-05	0.958064	7.24e-07	0.0161115	0.0257812	HCAR2
528	0.982101	0.00862212	0.00897611	7.86e-05	0.000222061	TTK
336	3.11e-130	0.792923	5.68e-132	0.014291	0.192786	SIK2
531	0.968731	0.0118324	0.0185997	0.000226574	0.000610157	DDX43
1064	2.95e-52	0.727142	2.36e-53	0.0578722	0.214985	RSF1
756	0.940864	0.0373908	0.0196667	0.000780276	0.00129814	DCUN1D2
864	2.69e-37	0.471893	7.31e-39	0.0123146	0.515792	AAMDC
404	1.42e-05	0.617712	1.92e-07	0.00798832	0.374285	PHF1
676	0.000211289	0.910379	2.92e-06	0.0125034	0.076903	KCTD12
592	0.00117109	0.952955	4.3e-05	0.034974	0.0108574	COX5BP6
477	0.972313	0.0161276	0.0109608	0.000181389	0.000416846	LINC00563
485	0.944707	0.0465379	0.00775395	0.000381353	0.000619638	RNY3P8
926	1.74e-97	0.447253	6.31e-99	0.0156586	0.537088	ABCC6
364	2.85e-115	0.955952	3.1e-117	0.0103598	0.0336881	RNPS1
102	3.04e-31	0.837002	1.31e-33	0.00345935	0.159539	GPANK1
891	1.44e-09	0.373414	3.47e-10	0.0896295	0.536956	DOT1L
951	0.903412	0.0240416	0.0693442	0.00184403	0.00135791	SRFBP1
743	1.89e-73	0.955318	5.57e-75	0.0280775	0.0166046	GNPTG
688	0.771386	0.198704	0.0207024	0.00532893	0.00387823	WASF1
336	4.34e-09	0.86302	1.47e-10	0.0291897	0.107791	ZDHHC20P1
1516	2.73e-166	0.905068	1.25e-167	0.0415049	0.053427	LMF1
1006	2.31e-54	0.960023	7.05e-56	0.0293209	0.0106556	SOX8
782	0.905147	0.0777855	0.0142218	0.00122055	0.00162567	SORT1
434	4.35e-100	0.921276	8.2e-102	0.0172825	0.0614411	CRIP3
486	5.24e-07	0.793171	6.74e-09	0.0100192	0.19681	LRRC41
570	1.27e-41	0.584757	3.67e-43	0.0164504	0.398792	VIPR1-AS1
1664	1.88e-17	0.871041	1.26e-18	0.0586294	0.0703291	NXN

## Sheet: Supplementary Table 6
Supplementary Table 6. Colocalization results for positive MR associations (FDR corrected P<0.05) using cis-eQTL instruments
Gene	method	nsnp	b	se	pval	lo_ci	up_ci
ISG15	Inverse variance weighted	3	0.0557726	0.0751994	0.458292	-0.0916183	0.203163
AGRN	Inverse variance weighted	6	0.0554911	0.097858	0.570675	-0.136311	0.247293
B3GALT6	Inverse variance weighted	3	0.26337	0.244736	0.281865	-0.216312	0.743052
MXRA8	Inverse variance weighted	5	0.203158	0.125193	0.104641	-0.0422202	0.448537
VWA1	Inverse variance weighted	6	0.113158	0.203777	0.578687	-0.286244	0.51256
NMRAL1	Inverse variance weighted	3	0.271766	0.171505	0.113058	-0.0643839	0.607917
AKR1C3	Inverse variance weighted	9	0.0015871	0.128968	0.990181	-0.25119	0.254364
NADK	Inverse variance weighted	3	-0.10549	0.144684	0.465935	-0.38907	0.17809
POMGNT2	Inverse variance weighted	4	-0.4775	0.162262	0.00325285	-0.795534	-0.159467
AGER	Inverse variance weighted	29	0.0300474	0.0511249	0.556716	-0.0701573	0.130252
PRSS3	Inverse variance weighted	10	0.0176528	0.0779258	0.820787	-0.135082	0.170387
KCNAB2	Wald ratio	1	0.33	0.3125	0.290968	-0.2825	0.9425
GAP43	Wald ratio	1	-0.0655556	0.224444	0.770226	-0.505467	0.374356
NRGN	Wald ratio	1	-0.0983333	0.336667	0.770226	-0.7582	0.561533
PARK7	Inverse variance weighted	4	-0.126113	0.0920057	0.170468	-0.306444	0.0542187
CPA4	Inverse variance weighted	4	0.00425627	0.0866616	0.960829	-0.1656	0.174113
CST6	Inverse variance weighted	5	-0.16124	0.183026	0.378337	-0.519971	0.197492
KLK7	Inverse variance weighted	8	0.00716288	0.0496941	0.88539	-0.0902375	0.104563
TGM3	Inverse variance weighted	4	-0.216663	0.164331	0.187351	-0.538752	0.105425
ROBO1	Inverse variance weighted	4	-0.0364851	0.128101	0.775785	-0.287563	0.214593
ENO1	Inverse variance weighted	4	-0.0364851	0.128101	0.775785	-0.287563	0.214593
CA6	Inverse variance weighted	9	-0.110229	0.0778251	0.156668	-0.262766	0.0423082
CSF1R	Inverse variance weighted	15	-0.0113359	0.0873256	0.896716	-0.182494	0.159822
H6PD	Inverse variance weighted	9	-0.00428182	0.0613106	0.944322	-0.124451	0.115887
CLSTN1	Inverse variance weighted	4	-0.119435	0.178283	0.502911	-0.46887	0.23
RBP7	Inverse variance weighted	2	-0.217101	0.109635	0.0476793	-0.431986	-0.0022163
LZIC	Inverse variance weighted	2	-0.48195	0.33403	0.149067	-1.13665	0.172749
PGD	Wald ratio	1	0.002	0.418	0.996182	-0.81728	0.82128
PEX14	Inverse variance weighted	2	0.0461134	0.255419	0.856729	-0.454508	0.546734
MBL2	Inverse variance weighted	6	-0.0161297	0.0319592	0.613772	-0.0787697	0.0465104
KAAG1	Inverse variance weighted	10	0.0469613	0.0775533	0.544823	-0.105043	0.198966
FCN2	Inverse variance weighted	8	0.0990282	0.0698948	0.156536	-0.0379655	0.236022
FCN3	Inverse variance weighted	4	0.159239	0.193708	0.411043	-0.220428	0.538906
NPPB	Inverse variance weighted	4	-0.300662	0.120532	0.0126148	-0.536904	-0.0644199
NPPA	Inverse variance weighted	3	-0.0836542	0.457843	0.855023	-0.981027	0.813719
FOLR2	Inverse variance weighted	9	0.0528296	0.105678	0.617137	-0.154299	0.259958
SLAMF1	Inverse variance weighted	3	-0.164598	0.181168	0.363595	-0.519687	0.190491
NT5E	Inverse variance weighted	9	0.00644769	0.0740191	0.930585	-0.13863	0.151525
ANGPT2	Inverse variance weighted	2	0.141428	0.276675	0.609233	-0.400856	0.683711
ATP1B2	Inverse variance weighted	4	-0.243973	0.10827	0.0242361	-0.456183	-0.0317629
GNPTG	Inverse variance weighted	3	-0.012471	0.262494	0.962107	-0.526959	0.502017
SPG20	Inverse variance weighted	3	-0.1145	0.238394	0.631017	-0.581752	0.352753
ELK3	Wald ratio	1	0.261111	0.222222	0.239995	-0.174444	0.696667
ASAH1	Wald ratio	1	0.29375	0.25	0.239995	-0.19625	0.78375
IL17RB	Wald ratio	1	0.29375	0.25	0.239995	-0.19625	0.78375
WFDC3	Wald ratio	1	0.261111	0.222222	0.239995	-0.174444	0.696667
LONP1	Wald ratio	1	0.261111	0.222222	0.239995	-0.174444	0.696667
PLBD1	Inverse variance weighted	2	0.461057	0.366179	0.207993	-0.256654	1.17877
TNFRSF1B	Inverse variance weighted	8	0.157955	0.107867	0.143097	-0.0534635	0.369374
CELA2A	Inverse variance weighted	8	-0.00803213	0.130669	0.950985	-0.264143	0.248079
EPHA2	Inverse variance weighted	5	-0.0355837	0.136975	0.795032	-0.304055	0.232888
FOLH1	Wald ratio	1	-0.0228571	0.368571	0.95055	-0.745257	0.699543
HMGCS2	Inverse variance weighted	2	0.378369	0.296648	0.202139	-0.203061	0.959798
OTC	Inverse variance weighted	4	0.0899532	0.13401	0.502065	-0.172705	0.352612
ALDH2	Wald ratio	1	0.525	0.335	0.117076	-0.1316	1.1816
FAM151A	Inverse variance weighted	6	-0.0100787	0.0780094	0.897201	-0.162977	0.14282
EPHA4	Inverse variance weighted	2	-0.0270325	0.15998	0.865817	-0.340594	0.286529
MFAP2	Inverse variance weighted	6	-0.0676599	0.0735878	0.357863	-0.211892	0.0765721
AKR7A3	Inverse variance weighted	4	0.014608	0.0601908	0.808242	-0.103366	0.132582
AKR7A2	Inverse variance weighted	6	0.0920736	0.132963	0.488638	-0.168534	0.352681
BMP6	Inverse variance weighted	6	-0.231075	0.2053	0.260356	-0.633462	0.171312
NBL1	Inverse variance weighted	4	0.124537	0.190404	0.513067	-0.248654	0.497729
BMP7	Inverse variance weighted	7	-0.180514	0.127095	0.155517	-0.429619	0.0685914
CAPZA1	Inverse variance weighted	7	-0.180514	0.127095	0.155517	-0.429619	0.0685914
PLA2G2A	Inverse variance weighted	2	0.205499	0.332695	0.536787	-0.446584	0.857581
SEC13	Inverse variance weighted	8	0.127378	0.125971	0.311938	-0.119526	0.374282
F5	Inverse variance weighted	7	0.133143	0.0946248	0.15941	-0.052322	0.318607
CD3E	Inverse variance weighted	7	0.133143	0.0946248	0.15941	-0.052322	0.318607
COX6C	Inverse variance weighted	11	0.076206	0.0824586	0.355396	-0.0854129	0.237825
SLC22A16	Inverse variance weighted	11	0.0281295	0.046621	0.546265	-0.0632476	0.119507
TOR1AIP1	Inverse variance weighted	17	0.0475604	0.0500014	0.341513	-0.0504424	0.145563
SIGLEC12	Inverse variance weighted	4	-0.0608342	0.139046	0.66174	-0.333364	0.211696
SPP1	Inverse variance weighted	6	-0.0362454	0.121132	0.764771	-0.273664	0.201174
VTN	Wald ratio	1	-0.8825	0.2825	0.00178475	-1.4362	-0.3288
WNT3A	Inverse variance weighted	9	0.0224265	0.100104	0.822733	-0.173778	0.218631
PSMA5	Inverse variance weighted	8	-0.000531477	0.0670615	0.993677	-0.131972	0.130909
IDS	Inverse variance weighted	6	-0.114279	0.231749	0.621931	-0.568507	0.339949
LMAN2	Inverse variance weighted	6	-0.0655523	0.157877	0.677987	-0.374991	0.243886
CDH7	Inverse variance weighted	6	-0.0655523	0.157877	0.677987	-0.374991	0.243886
RUFY1	Inverse variance weighted	4	-0.402755	0.146569	0.00599819	-0.690031	-0.115479
SLC35G2	Inverse variance weighted	2	-0.258566	0.206107	0.209653	-0.662536	0.145404
NDUFB11	Inverse variance weighted	4	-0.269949	0.106658	0.0113744	-0.478998	-0.0608996
IQCF1	Inverse variance weighted	3	-0.301255	0.13735	0.0282827	-0.570461	-0.0320495
DNAJC4	Inverse variance weighted	6	-0.161781	0.121906	0.184476	-0.400717	0.0771547
CPA2	Inverse variance weighted	4	-0.249452	0.132472	0.0596923	-0.509097	0.0101925
MBD1	Wald ratio	1	-0.0533333	0.325	0.86965	-0.690333	0.583667
PCDHGC3	Wald ratio	1	-0.43	0.355	0.225793	-1.1258	0.2658
HSPG2	Inverse variance weighted	5	0.0921675	0.0754794	0.222051	-0.0557722	0.240107
TINAGL1	Inverse variance weighted	8	0.137872	0.0991768	0.164478	-0.0565143	0.332259
C1QC	Inverse variance weighted	11	-0.0016374	0.0469077	0.972154	-0.0935766	0.0903018
PCDHA7	Wald ratio	1	-0.472	0.182	0.00950303	-0.82872	-0.11528
DVL2	Inverse variance weighted	5	0.14219	0.0600463	0.0178844	0.024499	0.259881
EPHB2	Inverse variance weighted	2	0.162951	0.578093	0.778039	-0.970112	1.29601
DAPK1	Inverse variance weighted	4	0.0110751	0.0798135	0.889638	-0.145359	0.16751
ARFIP2	Inverse variance weighted	5	0.0729258	0.172885	0.673159	-0.26593	0.411781
CLIC5	Inverse variance weighted	4	0.139235	0.147283	0.344478	-0.14944	0.427909
GNLY	Inverse variance weighted	7	0.230255	0.100337	0.0217441	0.0335937	0.426916
CA10	Inverse variance weighted	6	0.174753	0.091731	0.056773	-0.00504021	0.354545
SMEK1	Wald ratio	1	0.296667	0.174167	0.0885027	-0.0447	0.638033
IL5RA	Inverse variance weighted	15	0.00257439	0.0527292	0.96106	-0.100775	0.105924
CD5L	Inverse variance weighted	11	0.0317341	0.0519054	0.540947	-0.0700006	0.133469
SLAMF7	Inverse variance weighted	6	-0.0113165	0.0199934	0.571385	-0.0505035	0.0278705
TXNDC15	Inverse variance weighted	9	0.0706457	0.052526	0.178636	-0.0323052	0.173597
QPCT	Inverse variance weighted	9	-0.00504994	0.120147	0.966474	-0.240538	0.230438
ADM2	Wald ratio	1	0.258	0.336	0.442572	-0.40056	0.91656
IL22RA2	Inverse variance weighted	10	-0.0681157	0.081561	0.403633	-0.227975	0.0917439
TMEM2	Inverse variance weighted	2	0.0790794	0.180176	0.660734	-0.274066	0.432225
ICAM4	Inverse variance weighted	5	-0.0749645	0.0948397	0.429275	-0.26085	0.110921
PCYOX1	Inverse variance weighted	6	0.141547	0.214764	0.509842	-0.27939	0.562485
ADGRF5	Inverse variance weighted	5	0.00252069	0.0852563	0.976413	-0.164582	0.169623
TFRC	Inverse variance weighted	11	0.0906694	0.0942926	0.336263	-0.094144	0.275483
RRM1	Inverse variance weighted	13	-0.0228624	0.0609727	0.707689	-0.142369	0.096644
LDLRAP1	Inverse variance weighted	3	0.166775	0.214031	0.435856	-0.252726	0.586276
MAN1C1	Inverse variance weighted	8	0.0313168	0.0836075	0.707981	-0.132554	0.195188
ASAH2	Inverse variance weighted	6	0.00921756	0.0505729	0.855377	-0.0899054	0.108341
SH3BGRL3	Inverse variance weighted	2	0.0974476	0.543	0.857575	-0.966832	1.16173
RPS6KA6	Inverse variance weighted	4	-0.143011	0.194982	0.463281	-0.525175	0.239154
RPS6KA1	Wald ratio	1	0.072	0.198	0.71613	-0.31608	0.46008
GPN1	Inverse variance weighted	2	0.0199261	0.160267	0.901054	-0.294197	0.33405
TNFRSF11B	Inverse variance weighted	5	0.0149366	0.116738	0.898188	-0.21387	0.243743
SLITRK3	Inverse variance weighted	7	0.247522	0.128247	0.0536016	-0.00384195	0.498885
TESC	Inverse variance weighted	4	-0.144836	0.183384	0.429647	-0.50427	0.214597
CFD	Inverse variance weighted	8	-0.110834	0.0760026	0.14476	-0.259799	0.0381311
COLEC11	Inverse variance weighted	4	0.0405394	0.148621	0.785029	-0.250757	0.331836
NPTX1	Inverse variance weighted	7	-0.254034	0.13534	0.0605182	-0.519301	0.0112334
FGR	Wald ratio	1	0.422222	0.251111	0.0926822	-0.0699556	0.9144
NRXN1	Inverse variance weighted	5	-0.0127549	0.0370617	0.730731	-0.0853958	0.059886
EPB41	Wald ratio	1	0.938	0.396	0.0178514	0.16184	1.71416
PTPRU	Wald ratio	1	-0.193571	0.232143	0.404368	-0.648571	0.261429
LRRTM2	Inverse variance weighted	3	-0.381809	0.296658	0.198082	-0.963258	0.19964
PTP4A2	Inverse variance weighted	3	-0.381809	0.296658	0.198082	-0.963258	0.19964
KPNA6	Wald ratio	1	-0.638333	0.364444	0.0798556	-1.35264	0.0759778
HDAC2	Inverse variance weighted	3	0.295675	0.147851	0.0455205	0.00588629	0.585464
YARS	Wald ratio	1	0.712	0.418	0.0885027	-0.10728	1.53128
RSPO1	Inverse variance weighted	5	-0.0201191	0.107863	0.852034	-0.231532	0.191293
ADPRHL2	Inverse variance weighted	5	-0.0201191	0.107863	0.852034	-0.231532	0.191293
LTF	Inverse variance weighted	6	-0.0168961	0.119985	0.888014	-0.252067	0.218275
LCN2	Inverse variance weighted	7	-0.147778	0.201476	0.463268	-0.542672	0.247116
RETN	Inverse variance weighted	11	0.0592695	0.111682	0.595628	-0.159628	0.278167
SELL	Inverse variance weighted	10	0.0398679	0.055459	0.47222	-0.0688318	0.148568
EPHA10	Wald ratio	1	-0.13125	0.27875	0.637746	-0.6776	0.4151
INPP5B	Inverse variance weighted	4	-0.195745	0.271325	0.470638	-0.727542	0.336052
SPINT1	Inverse variance weighted	5	-0.238424	0.0841069	0.00458575	-0.403274	-0.0735749
OAZ1	Inverse variance weighted	3	-0.109436	0.212036	0.60577	-0.525027	0.306155
PPIE	Inverse variance weighted	4	0.10237	0.151171	0.498292	-0.193926	0.398666
PPT1	Inverse variance weighted	3	0.0489983	0.0627697	0.435035	-0.0740303	0.172027
GUCA2B	Wald ratio	1	0.314	0.424	0.458957	-0.51704	1.14504
PPCS	Inverse variance weighted	2	0.537908	0.172135	0.0017785	0.200524	0.875292
PPIH	Inverse variance weighted	2	0.537908	0.172135	0.0017785	0.200524	0.875292
TIE1	Inverse variance weighted	7	0.159946	0.12251	0.191698	-0.0801737	0.400065
PTPRD	Wald ratio	1	0.071	0.396	0.857708	-0.70516	0.84716
FGFR1	Wald ratio	1	0.071	0.396	0.857708	-0.70516	0.84716
TNFSF8	Inverse variance weighted	5	-0.134773	0.0861391	0.117676	-0.303606	0.0340593
B4GALT2	Inverse variance weighted	6	0.0182368	0.0844036	0.828936	-0.147194	0.183668
UROD	Wald ratio	1	-0.0514815	0.0803704	0.521813	-0.209007	0.106044
AKR1A1	Inverse variance weighted	2	0.347927	0.18541	0.0605831	-0.015477	0.711331
PRDX1	Inverse variance weighted	3	0.113181	0.192852	0.557282	-0.264808	0.491171
CMPK1	Inverse variance weighted	2	0.0767456	0.24089	0.750036	-0.395399	0.54889
ITIH5	Inverse variance weighted	7	-0.0805592	0.0886768	0.363636	-0.254366	0.0932474
CADM1	Inverse variance weighted	3	0.0500473	0.199531	0.80195	-0.341033	0.441128
LINGO1	Inverse variance weighted	7	-0.175731	0.111349	0.114521	-0.393976	0.0425138
SPOCK2	Inverse variance weighted	6	0.0365243	0.116441	0.753771	-0.191701	0.264749
ROR1	Inverse variance weighted	7	0.0678075	0.064313	0.291729	-0.058246	0.193861
LRP8	Inverse variance weighted	7	0.0678075	0.064313	0.291729	-0.058246	0.193861
CTRB2	Inverse variance weighted	5	0.0629601	0.112295	0.575024	-0.157137	0.283058
PNLIPRP1	Inverse variance weighted	12	0.0361073	0.0795632	0.649959	-0.119837	0.192051
TXNDC12	Inverse variance weighted	12	0.0361073	0.0795632	0.649959	-0.119837	0.192051
GPX7	Wald ratio	1	-0.24	0.119375	0.0443813	-0.473975	-0.006025
ACAA1	Inverse variance weighted	4	0.0352918	0.14499	0.807689	-0.248889	0.319473
TST	Inverse variance weighted	10	-0.00939828	0.0764522	0.902162	-0.159245	0.140448
LOXL3	Inverse variance weighted	2	-0.0701354	0.289134	0.808338	-0.636837	0.496566
SEPW1	Inverse variance weighted	4	-0.0950561	0.0742983	0.200762	-0.240681	0.0505686
MLN	Inverse variance weighted	16	0.154727	0.0839194	0.0652187	-0.00975512	0.319209
EGFL6	Inverse variance weighted	2	0.0767	0.111803	0.492697	-0.142435	0.295835
NOG	Inverse variance weighted	9	0.113417	0.0827087	0.170286	-0.0486918	0.275526
SLC5A8	Inverse variance weighted	10	0.374691	0.173965	0.0312538	0.033719	0.715663
CRIP1	Inverse variance weighted	5	0.866868	0.240273	0.000308759	0.395932	1.3378
APOB	Inverse variance weighted	8	0.280006	0.150626	0.0630345	-0.015221	0.575233
PLA2G7	Inverse variance weighted	12	0.255218	0.150435	0.0897856	-0.0396353	0.550071
PCSK9	Inverse variance weighted	4	0.217355	0.0926085	0.0189238	0.0358422	0.398868
CLGN	Inverse variance weighted	5	0.228475	0.154226	0.138492	-0.0738082	0.530759
C8G	Inverse variance weighted	5	0.0330651	0.0773467	0.66902	-0.118534	0.184665
KISS1	Inverse variance weighted	5	0.0314467	0.0663714	0.635643	-0.0986412	0.161535
HLA-DRB3	Inverse variance weighted	2	-0.0178615	0.339946	0.958097	-0.684155	0.648432
SEMG1	Inverse variance weighted	8	0.0287183	0.0498231	0.564341	-0.0689349	0.126372
GREM2	Inverse variance weighted	2	0.148799	0.232549	0.522264	-0.306998	0.604595
SUMF1	Inverse variance weighted	8	-0.00617953	0.102896	0.952111	-0.207855	0.195496
FCER1A	Inverse variance weighted	6	-0.078055	0.0740019	0.29153	-0.223099	0.0669887
PDCD6	Inverse variance weighted	4	-0.0209507	0.134183	0.875927	-0.283949	0.242048
KLRB1	Inverse variance weighted	5	0.0829058	0.0756507	0.273122	-0.0653696	0.231181
NXPH1	Inverse variance weighted	5	-0.133994	0.0748346	0.0733682	-0.28067	0.012682
C14orf93	Inverse variance weighted	6	0.00511653	0.0746926	0.945387	-0.141281	0.151514
2024-09-10	Inverse variance weighted	5	0.020902	0.09992	0.834302	-0.174941	0.216745
WISP1	Inverse variance weighted	9	0.0211081	0.101911	0.835914	-0.178637	0.220853
WFDC8	Wald ratio	1	0.108889	0.180741	0.546869	-0.245363	0.463141
TEX29	Wald ratio	1	0.359091	0.190909	0.0599784	-0.0150909	0.733273
BTG2	Inverse variance weighted	4	-0.0618016	0.15227	0.684839	-0.360251	0.236647
UPK3BL	Inverse variance weighted	6	-0.0805078	0.0651646	0.216662	-0.20823	0.0472149
KLRC3	Inverse variance weighted	5	0.0174419	0.0707195	0.80519	-0.121168	0.156052
C18orf32	Wald ratio	1	0.1215	0.2355	0.605908	-0.34008	0.58308
ENTPD6	Inverse variance weighted	2	0.317355	0.154772	0.0403182	0.0140028	0.620708
CCNH	Wald ratio	1	0.282	0.232	0.224169	-0.17272	0.73672
RFNG	Inverse variance weighted	4	-0.273459	0.176471	0.121237	-0.619342	0.0724235
TGFBR3	Inverse variance weighted	8	0.0557029	0.16845	0.740886	-0.274458	0.385864
WNT5A	Inverse variance weighted	6	0.20074	0.0825122	0.0149804	0.0390162	0.362464
KAZALD1	Inverse variance weighted	6	0.235521	0.0934579	0.011733	0.0523434	0.418698
CAMP	Inverse variance weighted	19	0.131495	0.0743294	0.0768793	-0.0141904	0.277181
NRP1	Inverse variance weighted	6	-0.148549	0.0645665	0.0214082	-0.275099	-0.0219982
C5orf38	Inverse variance weighted	5	0.442359	0.0934481	2.20418e-06	0.259201	0.625518
APOC3	Inverse variance weighted	6	-0.115082	0.137981	0.404254	-0.385525	0.15536
APOA5	Inverse variance weighted	6	-0.0843446	0.19165	0.659867	-0.459979	0.29129
ITM2B	Inverse variance weighted	8	0.245885	0.219748	0.263165	-0.18482	0.67659
PSD2	Inverse variance weighted	6	-0.0776535	0.115634	0.501875	-0.304297	0.14899
NXPH2	Inverse variance weighted	7	-0.153884	0.0910239	0.090915	-0.332291	0.0245227
CRYZL1	Inverse variance weighted	3	0.203887	0.316394	0.51931	-0.416245	0.824019
ANGPTL3	Wald ratio	1	-0.035	0.08375	0.676013	-0.19915	0.12915
CYP3A4	Inverse variance weighted	8	0.0892505	0.2147	0.677631	-0.331562	0.510063
MFGE8	Inverse variance weighted	5	0.273511	0.149616	0.0675372	-0.019737	0.566758
KCNMB3	Inverse variance weighted	7	0.449982	0.309212	0.145599	-0.156073	1.05604
FBXL4	Inverse variance weighted	4	0.00562494	0.432401	0.989621	-0.84188	0.85313
GGT2	Inverse variance weighted	3	-0.199029	0.119111	0.0947325	-0.432487	0.0344297
PGM1	Inverse variance weighted	2	0.00926191	0.173389	0.9574	-0.33058	0.349104
LEP	Wald ratio	1	-0.121667	0.33	0.712361	-0.768467	0.525133
LEPR	Inverse variance weighted	8	0.106228	0.221092	0.630894	-0.327112	0.539568
SAA1	Inverse variance weighted	6	0.113707	0.15034	0.44945	-0.180959	0.408373
SAA2	Inverse variance weighted	9	-0.00317207	0.0864344	0.970725	-0.172584	0.166239
CRP	Inverse variance weighted	8	0.00594762	0.175242	0.972925	-0.337527	0.349422
PENK	Inverse variance weighted	3	0.281179	0.143796	0.050536	-0.000661665	0.56302
CXCL12	Inverse variance weighted	10	0.171432	0.153501	0.264074	-0.12943	0.472294
ESM1	Inverse variance weighted	6	-0.178426	0.187909	0.34235	-0.546728	0.189876
PCDHGA1	Inverse variance weighted	8	-0.0453821	0.0744449	0.542122	-0.191294	0.10053
INSL5	Inverse variance weighted	2	-0.258687	0.412087	0.530168	-1.06638	0.549003
FUT10	Inverse variance weighted	2	0.302439	0.341567	0.375917	-0.367033	0.971911
MAP2K6	Wald ratio	1	-0.38875	0.25875	0.13299	-0.8959	0.1184
CRYZ	Wald ratio	1	0.086875	0.146875	0.554193	-0.201	0.37475
FCGR2A	Inverse variance weighted	2	0.0603163	0.158838	0.704142	-0.251006	0.371638
NEGR1	Inverse variance weighted	6	-0.194681	0.191596	0.30958	-0.570209	0.180847
ACADM	Inverse variance weighted	6	-0.194681	0.191596	0.30958	-0.570209	0.180847
SELPLG	Inverse variance weighted	10	-0.0041175	0.0679645	0.951691	-0.137328	0.129093
PRTN3	Inverse variance weighted	12	0.0364372	0.085376	0.669536	-0.1309	0.203774
DNAJB4	Inverse variance weighted	6	0.189528	0.0839652	0.0239943	0.0249562	0.3541
ERAP1	Inverse variance weighted	4	-0.0571438	0.0874824	0.513625	-0.228609	0.114322
FLRT2	Inverse variance weighted	6	-0.0163632	0.0871994	0.851149	-0.187274	0.154548
BCL10	Inverse variance weighted	6	-0.0163632	0.0871994	0.851149	-0.187274	0.154548
CR2	Inverse variance weighted	14	0.0562002	0.0885712	0.525741	-0.117399	0.2298
CST4	Inverse variance weighted	8	0.00998171	0.0486607	0.837472	-0.0853933	0.105357
CCBL2	Wald ratio	1	0.712	0.418	0.0885027	-0.10728	1.53128
GBP1	Inverse variance weighted	3	0.180119	0.496274	0.716647	-0.792578	1.15282
GBP2	Inverse variance weighted	4	-0.122922	0.167148	0.462091	-0.450533	0.204689
CD86	Inverse variance weighted	2	0.0775592	0.496823	0.875946	-0.896213	1.05133
TAPBPL	Inverse variance weighted	3	0.0363634	0.0741681	0.623934	-0.109006	0.181733
IL1R2	Inverse variance weighted	7	-0.0429956	0.195338	0.825786	-0.425857	0.339866
LILRA3	Inverse variance weighted	6	-0.022318	0.0545787	0.682603	-0.129292	0.0846563
TPSAB1	Inverse variance weighted	11	0.0358403	0.0888726	0.686744	-0.13835	0.210031
TPSB2	Inverse variance weighted	7	0.0960895	0.126137	0.446187	-0.151139	0.343318
SEMA4A	Inverse variance weighted	15	0.0581845	0.0563897	0.302153	-0.0523394	0.168708
IL1RL1	Inverse variance weighted	15	0.0581845	0.0563897	0.302153	-0.0523394	0.168708
MFAP4	Inverse variance weighted	3	-0.126475	0.156771	0.419811	-0.433745	0.180796
ATF6	Inverse variance weighted	9	-0.0568931	0.0733233	0.437795	-0.200607	0.0868205
COLGALT1	Inverse variance weighted	3	0.0321993	0.0882388	0.715178	-0.140749	0.205147
TIMD4	Inverse variance weighted	12	-0.0807581	0.0713356	0.257598	-0.220576	0.0590598
GREM1	Inverse variance weighted	2	-0.0681785	0.497457	0.890988	-1.04319	0.906838
GCLM	Inverse variance weighted	2	0.144401	0.197392	0.464447	-0.242487	0.531289
ACOT8	Inverse variance weighted	6	-0.149552	0.140566	0.287365	-0.425062	0.125959
DECR2	Inverse variance weighted	6	0.0756603	0.0780346	0.332259	-0.0772876	0.228608
POMC	Inverse variance weighted	9	-0.311498	0.166699	0.0616755	-0.638228	0.0152327
GZMK	Inverse variance weighted	7	0.0339579	0.0985453	0.730401	-0.159191	0.227107
AMY2B	Inverse variance weighted	7	0.027011	0.0565979	0.633188	-0.0839209	0.137943
AMY2A	Inverse variance weighted	6	-0.221995	0.0996863	0.0259519	-0.41738	-0.0266094
AMY1A	Inverse variance weighted	11	0.0360664	0.0699518	0.606142	-0.101039	0.173172
CST5	Inverse variance weighted	8	-0.0529167	0.1049	0.613945	-0.25852	0.152687
INHBC	Inverse variance weighted	2	-0.755071	0.608607	0.214734	-1.94794	0.437799
MICA	Inverse variance weighted	3	-0.179281	0.0661915	0.00675851	-0.309016	-0.0495453
FLRT3	Inverse variance weighted	9	0.0139048	0.062056	0.822704	-0.107725	0.135535
FUT5	Inverse variance weighted	7	0.0534167	0.0483522	0.269272	-0.0413537	0.148187
MST1	Inverse variance weighted	2	-0.0271031	0.0590062	0.646	-0.142755	0.0885491
PIP	Inverse variance weighted	3	-0.0193609	0.123595	0.875522	-0.261608	0.222886
LEG1	Inverse variance weighted	3	-0.0227044	0.111625	0.838824	-0.241489	0.196081
GSTM4	Inverse variance weighted	7	0.0565378	0.133929	0.672918	-0.205963	0.319039
NUCB1	Inverse variance weighted	5	0.0267677	0.162174	0.868901	-0.291094	0.344629
TP53	Inverse variance weighted	4	-0.0500857	0.135059	0.710755	-0.314802	0.214631
ASGR1	Inverse variance weighted	4	-0.344449	0.215141	0.109368	-0.766125	0.0772271
NEO1	Inverse variance weighted	9	-0.174171	0.179487	0.331855	-0.525965	0.177623
PROC	Inverse variance weighted	4	0.279715	0.393741	0.477454	-0.492017	1.05145
SERPINA1	Inverse variance weighted	5	0.0551546	0.106689	0.605181	-0.153956	0.264266
RGMA	Inverse variance weighted	6	-0.066847	0.234866	0.775937	-0.527184	0.39349
LAG3	Inverse variance weighted	8	0.144385	0.161081	0.370067	-0.171334	0.460103
CSF2RA	Wald ratio	1	0.414	0.4	0.300669	-0.37	1.198
HSPA13	Inverse variance weighted	4	0.0134667	0.169012	0.936493	-0.317796	0.34473
GNS	Inverse variance weighted	3	0.275332	0.158116	0.0816251	-0.0345746	0.585239
TNFRSF21	Inverse variance weighted	7	0.212466	0.127213	0.0948865	-0.0368705	0.461803
HS6ST1	Inverse variance weighted	4	-0.0723329	0.127713	0.571142	-0.322651	0.177985
LARGE	Inverse variance weighted	9	0.0366506	0.0754709	0.627233	-0.111272	0.184574
CTSO	Inverse variance weighted	9	0.000892837	0.0730908	0.990254	-0.142365	0.144151
CD209	Inverse variance weighted	5	-0.0358499	0.207197	0.862633	-0.441956	0.370257
FJX1	Inverse variance weighted	8	0.167725	0.0741501	0.0236998	0.0223905	0.313059
IGF2	Inverse variance weighted	3	0.54784	0.477823	0.251574	-0.388692	1.48437
APOL3	Inverse variance weighted	2	0.519147	0.906441	0.566826	-1.25748	2.29577
SELE	Inverse variance weighted	8	0.221882	0.13	0.0878628	-0.0329185	0.476682
STC1	Inverse variance weighted	3	0.484051	0.239127	0.0429452	0.0153622	0.952741
GRN	Inverse variance weighted	6	0.0730372	0.0639078	0.2531	-0.0522222	0.198297
C1QTNF1	Inverse variance weighted	3	0.147366	0.12855	0.251642	-0.104592	0.399324
PLA2G12B	Inverse variance weighted	4	-0.139771	0.116275	0.229333	-0.367669	0.0881272
PEF1	Inverse variance weighted	10	0.189346	0.177438	0.285923	-0.158433	0.537125
TNNI2	Inverse variance weighted	2	0.855561	0.198353	1.6082e-05	0.466789	1.24433
ST3GAL1	Inverse variance weighted	2	1.11454	0.301663	0.000220181	0.523283	1.7058
SCGB3A1	Inverse variance weighted	14	0.0703264	0.0882558	0.425539	-0.102655	0.243308
IGFBP1	Inverse variance weighted	2	0.492391	0.339618	0.147104	-0.17326	1.15804
FGFBP3	Inverse variance weighted	6	0.0519624	0.151921	0.732324	-0.245803	0.349727
LRP10	Inverse variance weighted	2	0.360046	0.950638	0.70488	-1.5032	2.2233
HFE2	Inverse variance weighted	5	0.117077	0.21656	0.588769	-0.307381	0.541534
WFDC1	Inverse variance weighted	2	0.114145	0.408119	0.779719	-0.685769	0.914059
ANGPT1	Inverse variance weighted	3	-0.0252647	0.298818	0.93262	-0.610947	0.560418
ERP44	Inverse variance weighted	2	0.196371	0.339957	0.56351	-0.469944	0.862686
GSTM3	Inverse variance weighted	8	0.0321849	0.078003	0.679892	-0.120701	0.185071
GSTM1	Inverse variance weighted	2	-0.135951	0.0859052	0.113519	-0.304325	0.0324232
LACRT	Inverse variance weighted	2	-0.0557481	0.113747	0.624059	-0.278692	0.167196
GXYLT1	Inverse variance weighted	5	0.160932	0.104297	0.122826	-0.0434897	0.365353
MAGEA8	Inverse variance weighted	3	-0.298252	0.190569	0.117568	-0.671767	0.0752627
MGAT2	Inverse variance weighted	2	0.120642	0.134577	0.370011	-0.143129	0.384412
NRP2	Inverse variance weighted	5	0.357384	0.16703	0.0323834	0.0300062	0.684762
CD248	Inverse variance weighted	3	0.198269	0.200554	0.322854	-0.194816	0.591355
FGFBP1	Inverse variance weighted	3	-0.276341	0.24196	0.253415	-0.750583	0.197901
LCP1	Inverse variance weighted	4	-0.0600265	0.113839	0.597991	-0.283151	0.163098
KREMEN1	Inverse variance weighted	6	-0.00910281	0.187911	0.961364	-0.377408	0.359202
GIF	Inverse variance weighted	7	0.108649	0.0948856	0.252187	-0.0773266	0.294625
NCAM1	Inverse variance weighted	7	-0.0538118	0.0674592	0.425048	-0.186032	0.0784082
OMD	Inverse variance weighted	6	0.216738	0.105391	0.0397329	0.0101718	0.423304
SEMA3G	Inverse variance weighted	11	-0.0313188	0.0683127	0.64662	-0.165212	0.102574
SOD3	Inverse variance weighted	6	0.0197818	0.0620616	0.74992	-0.101859	0.141422
ASPN	Inverse variance weighted	7	-0.067894	0.0900996	0.451123	-0.244489	0.108701
MAN1A2	Inverse variance weighted	8	-0.00980978	0.0980226	0.920283	-0.201934	0.182315
CHI3L2	Inverse variance weighted	5	-0.0981054	0.0717604	0.171586	-0.238756	0.0425449
OLFML3	Inverse variance weighted	8	-0.043781	0.265691	0.869116	-0.564535	0.476973
RHOC	Inverse variance weighted	3	0.109001	0.282258	0.699366	-0.444224	0.662227
CCL19	Inverse variance weighted	3	0.171943	0.290257	0.553595	-0.396961	0.740847
COL1A1	Inverse variance weighted	6	-0.239335	0.108503	0.0273989	-0.452	-0.0266686
GRID2	Inverse variance weighted	6	-0.332893	0.157074	0.0340615	-0.640757	-0.0250286
CAST	Inverse variance weighted	9	-0.0505388	0.119164	0.671486	-0.284101	0.183024
PCDHA4	Inverse variance weighted	8	0.0337513	0.116387	0.771821	-0.194367	0.261869
CCL18	Inverse variance weighted	5	0.00171265	0.0583492	0.976584	-0.112652	0.116077
CD58	Inverse variance weighted	2	-0.181938	0.127932	0.154983	-0.432685	0.0688081
IGSF3	Inverse variance weighted	3	-0.275541	0.262264	0.29343	-0.789578	0.238496
PTGFRN	Inverse variance weighted	5	-0.00259431	0.0368878	0.943931	-0.0748943	0.0697057
IAPP	Inverse variance weighted	11	-0.00767658	0.064556	0.905344	-0.134206	0.118853
CTSF	Inverse variance weighted	8	-0.0231105	0.12207	0.849841	-0.262368	0.216147
TIMP1	Inverse variance weighted	2	-0.223231	0.293732	0.447265	-0.798946	0.352484
TAX1BP3	Wald ratio	1	0.593333	0.348333	0.0885027	-0.0894	1.27607
MAP1LC3A	Inverse variance weighted	7	0.0673046	0.0789781	0.394107	-0.0874924	0.222102
NAPA	Wald ratio	1	0.712	0.418	0.0885027	-0.10728	1.53128
TREML1	Wald ratio	1	-0.215	0.345	0.533161	-0.8912	0.4612
GP1BA	Inverse variance weighted	9	-0.0518381	0.121326	0.669188	-0.289638	0.185961
REG4	Inverse variance weighted	5	0.127322	0.140737	0.365635	-0.148523	0.403167
KLK10	Inverse variance weighted	6	0.0187798	0.0648661	0.772187	-0.108358	0.145917
PNLIP	Inverse variance weighted	9	0.0162728	0.0883994	0.853948	-0.15699	0.189536
REG3G	Inverse variance weighted	6	0.21147	0.169749	0.212847	-0.121239	0.544178
PRSS2	Inverse variance weighted	8	0.0597859	0.0896174	0.504693	-0.115864	0.235436
CPB1	Inverse variance weighted	8	0.156274	0.0629851	0.0130967	0.0328234	0.279725
PPY	Inverse variance weighted	2	-0.0649101	0.226439	0.774376	-0.508731	0.378911
FCRL4	Inverse variance weighted	7	-0.0819737	0.0698947	0.240869	-0.218967	0.0550199
CD160	Inverse variance weighted	5	-0.0274934	0.159428	0.863084	-0.339973	0.284986
ACP6	Inverse variance weighted	3	0.0504583	0.071098	0.47789	-0.0888937	0.18981
SF3B4	Wald ratio	1	-0.897778	0.434444	0.0387817	-1.74929	-0.0462667
BOLA1	Wald ratio	1	0.593333	0.348333	0.0885027	-0.0894	1.27607
ECM1	Inverse variance weighted	2	0.399579	0.171369	0.0197172	0.0636956	0.735462
SLIT3	Wald ratio	1	-0.1604	0.2528	0.525759	-0.655888	0.335088
CRNN	Inverse variance weighted	3	-0.12086	0.14021	0.38869	-0.395672	0.153951
DEFA5	Inverse variance weighted	12	0.130061	0.123827	0.293563	-0.112641	0.372762
KRT5	Inverse variance weighted	4	-0.15226	0.178973	0.394914	-0.503047	0.198528
KRT1	Inverse variance weighted	4	-0.218149	0.23214	0.347356	-0.673144	0.236845
CTSS	Inverse variance weighted	4	-0.218149	0.23214	0.347356	-0.673144	0.236845
MSR1	Inverse variance weighted	13	-0.276074	0.0960497	0.00404944	-0.464331	-0.0878167
CTSZ	Inverse variance weighted	9	0.00837473	0.11449	0.941688	-0.216027	0.232776
MCL1	Inverse variance weighted	3	-0.186511	0.110121	0.0903228	-0.402347	0.0293254
PROS1	Inverse variance weighted	2	0.197351	1.42113	0.889553	-2.58806	2.98276
MENT	Inverse variance weighted	3	0.218333	0.454641	0.631063	-0.672763	1.10943
LEMD1	Inverse variance weighted	3	0.218333	0.454641	0.631063	-0.672763	1.10943
PSMB4	Wald ratio	1	0.0633333	0.373333	0.865291	-0.6684	0.795067
SPINK7	Inverse variance weighted	5	0.126231	0.152222	0.406959	-0.172124	0.424587
SPINK9	Inverse variance weighted	3	-0.00809404	0.179383	0.96401	-0.359684	0.343496
PGLYRP3	Inverse variance weighted	4	-0.124819	0.139315	0.370282	-0.397877	0.148239
S100A12	Inverse variance weighted	3	-0.162107	0.0968846	0.0942876	-0.352001	0.0277863
S100A4	Inverse variance weighted	4	-0.0686559	0.152714	0.653019	-0.367975	0.230663
S100A6	Inverse variance weighted	4	-0.031201	0.167784	0.852477	-0.360058	0.297656
S100A2	Inverse variance weighted	3	-0.220056	0.256143	0.390279	-0.722096	0.281985
S100A16	Inverse variance weighted	3	0.0807543	0.1057	0.44487	-0.126418	0.287926
S100A14	Inverse variance weighted	3	-0.115858	0.177111	0.513011	-0.462995	0.231279
CREB3L4	Inverse variance weighted	3	0.147687	0.146978	0.314981	-0.14039	0.435764
IL6R	Inverse variance weighted	4	-0.116934	0.0715813	0.102346	-0.257233	0.0233651
FGL1	Inverse variance weighted	2	0.372597	0.28774	0.195351	-0.191372	0.936567
C9	Inverse variance weighted	2	0.295137	0.241096	0.220896	-0.177411	0.767685
CAMK1	Inverse variance weighted	5	0.0812153	0.176142	0.644743	-0.264023	0.426454
FGG	Inverse variance weighted	4	0.218662	0.181746	0.228928	-0.137559	0.574884
LMAN1	Inverse variance weighted	4	-0.274978	0.136187	0.0434745	-0.541904	-0.00805176
CFB	Inverse variance weighted	3	-0.00965445	0.156642	0.950854	-0.316673	0.297364
ATRN	Inverse variance weighted	2	0.0975438	0.133243	0.464124	-0.163613	0.358701
PMVK	Inverse variance weighted	2	0.357	0.355	0.314592	-0.3388	1.0528
SYT11	Inverse variance weighted	2	-0.332515	0.247493	0.179098	-0.817601	0.15257
SYT4	Wald ratio	1	-0.0533333	0.325	0.86965	-0.690333	0.583667
SVEP1	Wald ratio	1	-0.0533333	0.325	0.86965	-0.690333	0.583667
EFNA4	Wald ratio	1	-0.0533333	0.325	0.86965	-0.690333	0.583667
EFNA3	Wald ratio	1	0.04	0.432222	0.926265	-0.807156	0.887156
SFTPD	Inverse variance weighted	12	0.032739	0.0712792	0.646014	-0.106968	0.172446
THBS3	Inverse variance weighted	5	-0.00947314	0.134434	0.943822	-0.272964	0.254017
KL	Inverse variance weighted	17	-0.0809134	0.0481574	0.092921	-0.175302	0.0134751
SFRP1	Inverse variance weighted	4	-0.425709	0.280747	0.129432	-0.975974	0.124555
TFF1	Inverse variance weighted	2	-0.0129414	0.22306	0.953735	-0.45014	0.424257
GKN2	Inverse variance weighted	4	0.0850047	0.119053	0.475223	-0.148339	0.318349
TFF2	Inverse variance weighted	6	0.128985	0.140274	0.357823	-0.145953	0.403923
PKLR	Wald ratio	1	0.0683333	0.328333	0.835134	-0.5752	0.711867
COCH	Inverse variance weighted	15	0.0287729	0.0503776	0.567901	-0.0699671	0.127513
MMP1	Inverse variance weighted	15	0.0287729	0.0503776	0.567901	-0.0699671	0.127513
DUSP28	Wald ratio	1	0.593333	0.348333	0.0885027	-0.0894	1.27607
DLG3	Inverse variance weighted	2	-0.0582477	0.141934	0.681523	-0.336438	0.219943
APOA1BP	Inverse variance weighted	2	-0.0917097	0.0945433	0.332032	-0.277015	0.0935952
BCAN	Inverse variance weighted	2	-0.203297	0.147833	0.169075	-0.493049	0.0864553
CRABP2	Wald ratio	1	0.0908333	0.2175	0.676222	-0.335467	0.517133
PEAR1	Inverse variance weighted	11	-0.0905255	0.0547436	0.0982035	-0.197823	0.016772
CPVL	Inverse variance weighted	2	-0.180149	0.336925	0.592866	-0.840521	0.480223
CRH	Inverse variance weighted	2	-0.347113	0.526683	0.50986	-1.37941	0.685185
FCRL3	Inverse variance weighted	2	-0.103911	0.113508	0.359958	-0.326387	0.118566
IGSF11	Inverse variance weighted	2	-0.285104	0.349656	0.414852	-0.970429	0.400221
KIR3DL3	Inverse variance weighted	3	-0.499396	0.180101	0.00555656	-0.852395	-0.146398
TMEM70	Inverse variance weighted	4	-0.21457	0.174383	0.218528	-0.55636	0.127221
FCRL1	Inverse variance weighted	10	0.145712	0.125556	0.245832	-0.100378	0.391801
VAMP2	Wald ratio	1	-0.271667	0.321667	0.398357	-0.902133	0.3588
RGS21	Inverse variance weighted	2	-0.339505	0.237815	0.153406	-0.805622	0.126611
EPB41L1	Inverse variance weighted	2	-0.339505	0.237815	0.153406	-0.805622	0.126611
IFI16	Inverse variance weighted	2	-0.353024	0.210992	0.0942944	-0.766568	0.0605193
CADM3	Wald ratio	1	-0.343103	0.693103	0.620583	-1.70159	1.01538
CCL8	Wald ratio	1	0.09875	0.25375	0.697156	-0.3986	0.5961
CCL2	Inverse variance weighted	2	-0.0205881	0.170685	0.903991	-0.35513	0.313954
CXCL11	Inverse variance weighted	9	0.0419568	0.085149	0.622192	-0.124935	0.208849
CXCL8	Inverse variance weighted	2	-0.084943	0.23142	0.713581	-0.538527	0.368641
CCL7	Wald ratio	1	0.0718182	0.184545	0.697156	-0.289891	0.433527
CDSN	Inverse variance weighted	6	-0.0903525	0.0747271	0.226624	-0.236818	0.0561126
CCL14	Inverse variance weighted	4	0.0191149	0.0779508	0.806288	-0.133669	0.171898
APCS	Inverse variance weighted	3	-0.280325	0.112463	0.0126809	-0.500752	-0.0598983
LILRA4	Inverse variance weighted	10	-0.0131418	0.0667044	0.843816	-0.143882	0.117599
FCRL6	Inverse variance weighted	5	-0.0868498	0.106441	0.414532	-0.295474	0.121774
TAGLN2	Wald ratio	1	0.146667	0.231111	0.525679	-0.306311	0.599644
IGSF8	Wald ratio	1	0.095	0.1475	0.519531	-0.1941	0.3841
SLAMF6	Inverse variance weighted	2	-0.227402	0.201159	0.258281	-0.621673	0.166868
CD48	Inverse variance weighted	6	-0.0261973	0.110918	0.813288	-0.243597	0.191202
LY9	Inverse variance weighted	6	0.0225895	0.0547651	0.679988	-0.0847501	0.129929
CD244	Inverse variance weighted	6	0.0225895	0.0547651	0.679988	-0.0847501	0.129929
UFM1	Wald ratio	1	0.593333	0.348333	0.0885027	-0.0894	1.27607
ITLN1	Inverse variance weighted	2	-0.151827	0.177555	0.392496	-0.499835	0.196181
PVRL4	Wald ratio	1	0.675	0.415	0.103842	-0.1384	1.4884
FCGR3A	Inverse variance weighted	5	0.0633473	0.184936	0.731948	-0.299128	0.425822
LILRA2	Inverse variance weighted	5	0.0135936	0.0507762	0.788918	-0.0859277	0.113115
VIT	Wald ratio	1	0.0288889	0.221111	0.89605	-0.404489	0.462267
COMP	Inverse variance weighted	3	0.0630828	0.16679	0.705269	-0.263825	0.389991
LILRA5	Inverse variance weighted	16	-0.0700946	0.0617693	0.256467	-0.191162	0.0509731
FCGR3B	Inverse variance weighted	16	0.0246047	0.0727024	0.735039	-0.117892	0.167101
KITLG	Inverse variance weighted	11	0.125674	0.0837486	0.133455	-0.0384728	0.289822
FCGR2B	Inverse variance weighted	2	0.197402	0.279053	0.479319	-0.349543	0.744347
LIFR	Inverse variance weighted	6	-0.131556	0.0518322	0.0111449	-0.233147	-0.0299653
FBLN1	Inverse variance weighted	3	-0.0272374	0.145898	0.851905	-0.313198	0.258723
HLA-G	Inverse variance weighted	3	-0.0736899	0.161202	0.647579	-0.389646	0.242266
BCAM	Inverse variance weighted	5	0.32068	0.173804	0.0650277	-0.0199757	0.661335
LTBP4	Inverse variance weighted	4	0.181429	0.197528	0.358359	-0.205726	0.568583
VCAM1	Inverse variance weighted	2	0.237082	0.207474	0.25316	-0.169567	0.643731
NLGN2	Wald ratio	1	0.255	0.3525	0.469432	-0.4359	0.9459
CD163	Inverse variance weighted	12	0.000936877	0.0703653	0.989377	-0.136979	0.138853
ITIH3	Inverse variance weighted	6	0.00132516	0.0584985	0.981927	-0.113332	0.115982
CDH5	Inverse variance weighted	6	0.00132516	0.0584985	0.981927	-0.113332	0.115982
SEMA6A	Inverse variance weighted	3	-0.381132	0.0985637	0.000110246	-0.574317	-0.187947
IL19	Wald ratio	1	-0.04	0.302857	0.894925	-0.6336	0.5536
TSSK1B	Wald ratio	1	0.938	0.682	0.169018	-0.39872	2.27472
TLL1	Inverse variance weighted	4	-0.0167408	0.0957176	0.86116	-0.204347	0.170866
CDH11	Inverse variance weighted	11	-0.114954	0.0816766	0.159299	-0.27504	0.0451319
CCL23	Inverse variance weighted	11	0.0434259	0.0396725	0.273687	-0.0343322	0.121184
SEMA6B	Inverse variance weighted	5	-0.0684215	0.0557981	0.220111	-0.177786	0.0409429
FCRLB	Inverse variance weighted	3	0.0825338	0.224917	0.713655	-0.358303	0.523371
ZFP91	Wald ratio	1	1.48833	1.21167	0.219321	-0.886533	3.8632
CDH12	Inverse variance weighted	2	0.447951	0.332306	0.177656	-0.203368	1.09927
KCNE5	Inverse variance weighted	4	-0.299161	0.121708	0.0139703	-0.537709	-0.0606138
KDR	Inverse variance weighted	9	-0.0218191	0.0912129	0.810943	-0.200596	0.156958
INSR	Inverse variance weighted	15	-0.113925	0.0771166	0.139594	-0.265073	0.0372239
BMP4	Inverse variance weighted	7	0.00490665	0.162849	0.975963	-0.314278	0.324091
NLGN1	Inverse variance weighted	6	0.0140042	0.13594	0.917949	-0.252438	0.280447
TFPI2	Inverse variance weighted	6	-0.156217	0.131154	0.233614	-0.413278	0.100844
CILP2	Inverse variance weighted	3	-0.0541116	0.21449	0.800824	-0.474512	0.366289
DCTPP1	Inverse variance weighted	3	0.238835	0.243241	0.326157	-0.237918	0.715588
SEMA4D	Inverse variance weighted	2	0.642911	0.375826	0.0871436	-0.0937078	1.37953
NCAN	Inverse variance weighted	6	0.0216173	0.0832536	0.795129	-0.14156	0.184794
NRCAM	Inverse variance weighted	4	-0.515134	0.146303	0.000429927	-0.801889	-0.228379
TMEM132B	Inverse variance weighted	8	-0.0531045	0.056215	0.344828	-0.163286	0.0570769
COX7A2L	Inverse variance weighted	2	0.140186	0.310786	0.651939	-0.468954	0.749326
B3GNT2	Inverse variance weighted	3	0.267168	0.186637	0.152291	-0.0986404	0.632976
ACP5	Inverse variance weighted	8	0.0364953	0.149474	0.807108	-0.256473	0.329464
LY75	Inverse variance weighted	3	-0.217262	0.30011	0.469102	-0.805479	0.370955
CD109	Inverse variance weighted	12	-0.131814	0.0554202	0.0173855	-0.240438	-0.0231907
DKK3	Inverse variance weighted	9	-0.0464827	0.0944043	0.622451	-0.231515	0.13855
NOTCH3	Inverse variance weighted	4	-0.656431	0.197733	0.000900871	-1.04399	-0.268874
SEMA7A	Inverse variance weighted	5	-0.0493417	0.11668	0.672382	-0.278034	0.179351
A1BG	Inverse variance weighted	5	-0.0493417	0.11668	0.672382	-0.278034	0.179351
PLXNB2	Inverse variance weighted	5	-0.00368995	0.115688	0.974555	-0.230438	0.223058
AXIN2	Inverse variance weighted	5	-0.0886177	0.0866094	0.306219	-0.258372	0.0811366
MRC1	Wald ratio	1	-0.0514286	0.259048	0.842631	-0.559162	0.456305
CELA1	Inverse variance weighted	4	0.00405289	0.24475	0.986788	-0.475657	0.483763
IL18R1	Inverse variance weighted	3	-0.137365	0.216203	0.5252	-0.561123	0.286394
ATP1B4	Wald ratio	1	-0.666	1.046	0.524313	-2.71616	1.38416
PLXNA1	Inverse variance weighted	3	-0.0401047	0.0988952	0.68509	-0.233939	0.15373
LRRC32	Inverse variance weighted	4	0.120668	0.138662	0.384172	-0.151109	0.392445
IGLL1	Inverse variance weighted	19	-0.00674195	0.0605292	0.911312	-0.125379	0.111895
UAP1	Wald ratio	1	0.261667	0.385	0.496724	-0.492933	1.01627
REN	Wald ratio	1	-0.82	0.363333	0.0240155	-1.53213	-0.107867
CREG1	Inverse variance weighted	12	0.0372446	0.0684186	0.586191	-0.0968558	0.171345
DPT	Inverse variance weighted	4	0.0337653	0.249067	0.892164	-0.454407	0.521937
XCL2	Wald ratio	1	0.0814286	0.497143	0.869894	-0.892971	1.05583
TFPI	Inverse variance weighted	8	-0.0813005	0.0789335	0.303016	-0.23601	0.0734092
RRM2	Inverse variance weighted	9	0.0583465	0.113571	0.607431	-0.164253	0.280946
EMC8	Inverse variance weighted	3	0.206065	0.255569	0.420071	-0.29485	0.706979
LECT1	Inverse variance weighted	2	0.0654191	0.112749	0.561765	-0.155568	0.286406
CD79A	Inverse variance weighted	2	-0.150455	0.288546	0.602071	-0.716005	0.415095
SURF1	Inverse variance weighted	11	0.0412801	0.0542373	0.446597	-0.0650251	0.147585
KIAA0040	Inverse variance weighted	3	-0.279172	0.285325	0.327859	-0.838408	0.280065
LGR4	Inverse variance weighted	4	-0.143913	0.156108	0.356589	-0.449885	0.162058
ALPL	Inverse variance weighted	3	-0.186319	0.231432	0.420779	-0.639925	0.267287
UBXN2B	Inverse variance weighted	2	0.440937	0.306314	0.150012	-0.15944	1.04131
INSRR	Wald ratio	1	-0.0507143	0.413571	0.902404	-0.861314	0.759886
FAXDC2	Inverse variance weighted	3	-0.280035	0.149789	0.0615491	-0.573622	0.0135514
HS3ST5	Inverse variance weighted	5	-0.0520359	0.181799	0.774704	-0.408363	0.304291
NPTX2	Inverse variance weighted	6	-0.194069	0.0875764	0.0266916	-0.365719	-0.0224195
SULT1B1	Inverse variance weighted	9	0.0953794	0.0487469	0.0503915	-0.000164478	0.190923
C11orf87	Inverse variance weighted	11	0.0474073	0.0560923	0.398018	-0.0625337	0.157348
DTX1	Inverse variance weighted	8	-0.0577291	0.0736275	0.433	-0.202039	0.0865809
GUCA1A	Inverse variance weighted	2	0.120457	0.163939	0.462482	-0.200864	0.441778
TPMT	Inverse variance weighted	5	0.0942696	0.138583	0.496352	-0.177352	0.365892
TMEM154	Inverse variance weighted	7	0.156602	0.126864	0.217053	-0.0920524	0.405256
LRIT3	Inverse variance weighted	3	0.340785	0.40754	0.403043	-0.457994	1.13956
EHBP1	Inverse variance weighted	2	-0.308154	0.5345	0.564259	-1.35577	0.739466
GIPC1	Wald ratio	1	0.1225	0.515	0.811987	-0.8869	1.1319
CBFB	Inverse variance weighted	4	0.37582	0.274487	0.170945	-0.162175	0.913815
JPH1	Inverse variance weighted	4	-0.0883949	0.182637	0.628391	-0.446363	0.269573
SIGLEC11	Wald ratio	1	-0.064	0.39	0.86965	-0.8284	0.7004
GPR68	Wald ratio	1	-0.141667	0.33	0.66771	-0.788467	0.505133
LRP1	Inverse variance weighted	2	-0.271522	0.313911	0.387057	-0.886787	0.343742
PELI2	Inverse variance weighted	2	0.112576	0.269379	0.676013	-0.415406	0.640558
RNF13	Inverse variance weighted	3	-0.353061	0.156697	0.0242503	-0.660188	-0.0459343
EDDM3A	Inverse variance weighted	2	-0.586796	0.267918	0.0285091	-1.11191	-0.0616769
SELP	Inverse variance weighted	3	0.0319326	0.0717769	0.656401	-0.10875	0.172615
DRGX	Inverse variance weighted	4	-0.106022	0.282034	0.706977	-0.658808	0.446764
MYOC	Inverse variance weighted	7	0.0395703	0.0449377	0.378557	-0.0485076	0.127648
PA2G4	Inverse variance weighted	2	0.360505	0.251152	0.151171	-0.131752	0.852763
DNM2	Inverse variance weighted	2	0.360505	0.251152	0.151171	-0.131752	0.852763
CD14	Inverse variance weighted	7	-0.0958397	0.125817	0.446215	-0.34244	0.150761
CACNA2D3	Inverse variance weighted	8	0.023096	0.0603162	0.701782	-0.0951238	0.141316
CTSE	Inverse variance weighted	2	-0.0367455	0.491145	0.940361	-0.999389	0.925898
MINPP1	Inverse variance weighted	4	-0.0525727	0.0647379	0.416742	-0.179459	0.0743135
SMPD1	Inverse variance weighted	15	0.0314428	0.103479	0.761237	-0.171376	0.234262
NAAA	Inverse variance weighted	10	0.0899552	0.107886	0.404393	-0.121501	0.301411
PRDX6	Inverse variance weighted	10	0.0899552	0.107886	0.404393	-0.121501	0.301411
DARS2	Inverse variance weighted	2	-0.0668946	0.325749	0.837294	-0.705362	0.571573
SERPINC1	Inverse variance weighted	2	-0.0668946	0.325749	0.837294	-0.705362	0.571573
CACYBP	Inverse variance weighted	3	0.304592	0.179488	0.0896964	-0.0472052	0.65639
HTR7	Wald ratio	1	-0.226818	0.167955	0.176864	-0.556009	0.102373
TNR	Inverse variance weighted	7	-0.110142	0.0758494	0.146471	-0.258806	0.038523
ANGPTL1	Inverse variance weighted	9	-0.144573	0.0475994	0.00238709	-0.237868	-0.0512787
FAM20B	Inverse variance weighted	4	0.309828	0.192632	0.10775	-0.0677313	0.687386
FGFR3	Inverse variance weighted	6	-0.0794545	0.138612	0.5665	-0.351135	0.192226
DCP1A	Inverse variance weighted	4	0.157782	0.176172	0.370459	-0.187515	0.503079
CNTFR	Inverse variance weighted	6	0.0494673	0.0977879	0.612953	-0.142197	0.241132
EFNB2	Inverse variance weighted	6	-0.290974	0.184575	0.114921	-0.652742	0.0707932
CD93	Wald ratio	1	0.624444	0.303889	0.039894	0.0288222	1.22007
VWC2	Inverse variance weighted	8	0.114841	0.0902478	0.203194	-0.0620449	0.291727
UNC5B	Inverse variance weighted	8	0.123267	0.114982	0.283695	-0.102098	0.348632
LEFTY2	Inverse variance weighted	12	-0.00438333	0.0271828	0.871893	-0.0576616	0.0488949
EPHB4	Inverse variance weighted	7	-0.136593	0.104977	0.193199	-0.342349	0.0691619
NRXN3	Inverse variance weighted	10	0.0119739	0.0953255	0.90004	-0.174864	0.198812
ADAMTSL1	Inverse variance weighted	8	-0.00923043	0.0682791	0.892464	-0.143057	0.124597
CADM2	Inverse variance weighted	2	0.529244	0.302876	0.080569	-0.0643933	1.12288
SLITRK6	Inverse variance weighted	5	-0.00443429	0.124284	0.971539	-0.248031	0.239163
CD46	Inverse variance weighted	5	-0.0629139	0.0856535	0.462634	-0.230795	0.104967
APOA4	Inverse variance weighted	4	0.322174	0.228592	0.158722	-0.125867	0.770215
TNFRSF1A	Inverse variance weighted	6	0.121645	0.188324	0.518321	-0.247469	0.490759
LSAMP	Inverse variance weighted	6	0.151255	0.128964	0.240855	-0.101514	0.404024
DLL4	Inverse variance weighted	4	0.037492	0.188592	0.842419	-0.332148	0.407132
MATN2	Inverse variance weighted	2	0.0272976	0.751785	0.971035	-1.4462	1.5008
RGMB	Inverse variance weighted	4	0.0204557	0.154938	0.894964	-0.283222	0.324134
FSTL3	Inverse variance weighted	2	0.534914	0.334917	0.110231	-0.121523	1.19135
CD55	Inverse variance weighted	3	0.560306	0.323989	0.0837382	-0.0747131	1.19533
DLL1	Inverse variance weighted	5	0.254679	0.202952	0.209526	-0.143108	0.652465
VASN	Inverse variance weighted	2	0.614836	0.313727	0.0500216	-6.92414e-05	1.22974
NELL2	Inverse variance weighted	2	-0.00871064	0.70712	0.990172	-1.39466	1.37724
XXYLT1	Inverse variance weighted	3	0.0141789	0.129817	0.913026	-0.240262	0.26862
LRP11	Inverse variance weighted	11	0.00601733	0.0513429	0.906702	-0.0946147	0.106649
ROR2	Inverse variance weighted	3	-0.0956734	0.168487	0.570145	-0.425908	0.234561
SCG3	Inverse variance weighted	5	0.0605378	0.0554921	0.275306	-0.0482268	0.169302
ART3	Inverse variance weighted	8	0.146057	0.117937	0.215556	-0.0850998	0.377214
EFEMP1	Inverse variance weighted	2	0.280522	0.584412	0.631222	-0.864926	1.42597
SCARF2	Inverse variance weighted	2	0.280522	0.584412	0.631222	-0.864926	1.42597
SERPINF1	Inverse variance weighted	4	-0.175677	0.0969711	0.070041	-0.365741	0.0143861
AZGP1	Inverse variance weighted	6	-0.102277	0.110824	0.356071	-0.319491	0.114938
IL2RB	Inverse variance weighted	10	0.0794395	0.0747774	0.288078	-0.0671242	0.226003
DLK2	Inverse variance weighted	4	-0.0161431	0.151962	0.915399	-0.313988	0.281702
HNF4A	Inverse variance weighted	3	-0.109451	0.227026	0.629729	-0.554421	0.335519
B4GALT1	Inverse variance weighted	5	0.099038	0.136164	0.467016	-0.167844	0.36592
TRAPPC3	Inverse variance weighted	4	0.53292	0.189569	0.00493541	0.161365	0.904474
UNC5D	Inverse variance weighted	2	0.466971	0.239767	0.0514624	-0.00297218	0.936915
IL18BP	Inverse variance weighted	4	-0.115623	0.307078	0.706527	-0.717496	0.486251
EPHB6	Inverse variance weighted	2	0.460139	0.226946	0.0426089	0.0153242	0.904953
HAVCR2	Inverse variance weighted	3	0.169471	0.475263	0.721404	-0.762046	1.10099
UNC5C	Inverse variance weighted	5	0.148776	0.194498	0.444319	-0.232441	0.529992
TREML2	Inverse variance weighted	5	0.0778906	0.109288	0.476025	-0.136314	0.292095
PCDH10	Inverse variance weighted	8	0.0204243	0.0338036	0.545709	-0.0458309	0.0866794
MANSC1	Inverse variance weighted	10	0.0275202	0.0709325	0.698033	-0.111507	0.166548
SLITRK1	Inverse variance weighted	2	0.314522	0.277897	0.257722	-0.230157	0.859201
DSG2	Inverse variance weighted	8	-0.0729982	0.0937548	0.436211	-0.256758	0.110761
BAG5	Wald ratio	1	-0.01625	0.225625	0.942584	-0.458475	0.425975
CNN2	Wald ratio	1	0.0113043	0.156957	0.942584	-0.29633	0.318939
LILRB5	Inverse variance weighted	2	0.227773	0.201442	0.258176	-0.167053	0.622599
ACBD6	Wald ratio	1	0.445	0.26125	0.0885027	-0.06705	0.95705
GLUL	Inverse variance weighted	2	-0.091092	0.253688	0.719543	-0.588321	0.406137
LAMC2	Inverse variance weighted	6	0.113696	0.0896265	0.204601	-0.061972	0.289364
NPL	Inverse variance weighted	4	-0.23329	0.0937992	0.0128783	-0.417136	-0.0494432
NTN4	Inverse variance weighted	6	0.10279	0.112708	0.361767	-0.118118	0.323698
NCF1	Inverse variance weighted	6	0.10279	0.112708	0.361767	-0.118118	0.323698
SOCS3	Inverse variance weighted	2	0.0567709	0.27163	0.834448	-0.475625	0.589167
MUSK	Inverse variance weighted	3	0.0637969	0.185996	0.731597	-0.300754	0.428348
RGS18	Inverse variance weighted	2	-0.031817	0.265914	0.904759	-0.553008	0.489374
GLRX2	Inverse variance weighted	2	0.438432	0.199912	0.0282987	0.0466037	0.83026
CFH	Inverse variance weighted	2	-0.126155	0.0763069	0.0982777	-0.275717	0.0234063
CFHR5	Inverse variance weighted	3	-0.0933873	0.0720639	0.195012	-0.234632	0.047858
CFHR4	Inverse variance weighted	4	-0.0620336	0.0802413	0.43947	-0.219306	0.0952393
CFHR1	Inverse variance weighted	8	-0.0576186	0.0438797	0.189148	-0.143623	0.0283856
PDGFRA	Inverse variance weighted	4	-0.216174	0.153669	0.159501	-0.517365	0.0850172
DKKL1	Inverse variance weighted	5	-0.104265	0.0601852	0.0832024	-0.222228	0.0136982
GPC4	Wald ratio	1	0.367273	0.223636	0.100533	-0.0710545	0.8056
MICALL2	Inverse variance weighted	6	-0.0817673	0.0808248	0.3117	-0.240184	0.0766494
HPGDS	Inverse variance weighted	4	-0.00243589	0.0597344	0.967472	-0.119515	0.114644
ENOX1	Inverse variance weighted	5	-0.105585	0.0644037	0.101125	-0.231816	0.0206462
MYOM3	Inverse variance weighted	3	-0.144257	0.0758458	0.0571744	-0.292914	0.00440091
TMX2	Inverse variance weighted	4	-0.110592	0.0743451	0.136868	-0.256309	0.035124
CRABP1	Inverse variance weighted	4	-0.145801	0.0754676	0.0533633	-0.293718	0.00211543
DES	Inverse variance weighted	3	-0.113175	0.0789645	0.151788	-0.267946	0.041595
LIN7C	Inverse variance weighted	4	-0.108885	0.0716073	0.128365	-0.249235	0.0314656
PPIL2	Inverse variance weighted	2	-0.166041	0.0799886	0.0379115	-0.322819	-0.00926353
TMEM185A	Inverse variance weighted	5	-0.142643	0.0682413	0.0365928	-0.276396	-0.00889034
SULT2B1	Inverse variance weighted	2	-0.163222	0.0874536	0.0619881	-0.334631	0.00818732
TRAF1	Inverse variance weighted	4	-0.146766	0.0753419	0.0514153	-0.294436	0.000904327
CNDP2	Inverse variance weighted	3	-0.165738	0.0843993	0.049561	-0.33116	-0.000315123
PIK3CG	Inverse variance weighted	3	-0.176349	0.0867072	0.0419676	-0.346295	-0.00640259
PSMA2	Inverse variance weighted	3	-0.178638	0.0915281	0.0509701	-0.358033	0.00075681
BCL2L1	Inverse variance weighted	3	-0.11622	0.0870041	0.181616	-0.286748	0.0543082
ENTPD3	Inverse variance weighted	4	-0.109499	0.0689177	0.112098	-0.244578	0.0255798
CBX5	Inverse variance weighted	4	-0.104324	0.0691317	0.131282	-0.239822	0.0311737
TNFSF14	Inverse variance weighted	6	-0.154871	0.0795422	0.0515316	-0.310773	0.00103199
PSMA1	Inverse variance weighted	4	-0.119634	0.0707058	0.0906461	-0.258217	0.0189492
SCN4B	Inverse variance weighted	3	-0.218011	0.0890384	0.0143451	-0.392526	-0.0434956
MYRF	Inverse variance weighted	2	-0.209899	0.10076	0.0372365	-0.407388	-0.0124097
SLC30A3	Inverse variance weighted	2	-0.179968	0.0870059	0.0385966	-0.3505	-0.00943686
PRND	Inverse variance weighted	2	-0.0709801	0.197464	0.719252	-0.458009	0.316049
RELB	Inverse variance weighted	5	-0.148689	0.0607241	0.014341	-0.267708	-0.0296702
FZD10	Inverse variance weighted	3	-0.17119	0.0874001	0.0501488	-0.342494	0.000114281
RAET1G	Inverse variance weighted	3	-0.177985	0.0714964	0.0127951	-0.318118	-0.0378518
FLT3	Inverse variance weighted	2	-0.165428	0.0821562	0.0440531	-0.326455	-0.00440233
PLG	Inverse variance weighted	13	0.0333186	0.0716733	0.642027	-0.107161	0.173798
NAGLU	Inverse variance weighted	3	-0.0148898	0.045869	0.745471	-0.104793	0.0750133
RAB3A	Inverse variance weighted	4	-0.128451	0.0820974	0.117673	-0.289362	0.03246
LRMP	Wald ratio	1	-0.577143	0.278571	0.0382846	-1.12314	-0.0311429
LRCH4	Inverse variance weighted	2	-0.261059	0.140725	0.0635822	-0.536881	0.0147623
AHSA1	Inverse variance weighted	2	-0.143969	0.515935	0.780211	-1.1552	0.867264
VPS4B	Inverse variance weighted	3	-0.160472	0.103332	0.120428	-0.363003	0.0420582
BRDT	Inverse variance weighted	3	-0.229964	0.178807	0.198409	-0.580426	0.120498
CSRP2	Inverse variance weighted	2	-0.315737	0.146571	0.0312274	-0.603016	-0.0284586
PDE6D	Inverse variance weighted	3	-0.265914	0.179265	0.13798	-0.617274	0.085446
REPIN1	Inverse variance weighted	2	-0.252069	0.128024	0.0489619	-0.502996	-0.00114237
ANXA9	Wald ratio	1	-0.448889	0.216667	0.0382846	-0.873556	-0.0242222
CSNK2A2	Inverse variance weighted	4	-0.0964711	0.117674	0.412321	-0.327112	0.13417
APBB1	Inverse variance weighted	3	-0.141581	0.0840206	0.0919741	-0.306261	0.0230993
DUSP16	Inverse variance weighted	2	-0.249602	0.132372	0.0593471	-0.50905	0.00984667
LHCGR	Inverse variance weighted	4	-0.00354606	0.102281	0.972343	-0.204016	0.196924
ARF5	Inverse variance weighted	3	-0.265802	0.10281	0.00972745	-0.46731	-0.0642944
SGTB	Inverse variance weighted	2	-0.28	0.145344	0.0540471	-0.564875	0.00487506
NUTF2	Wald ratio	1	-0.673333	0.325	0.0382846	-1.31033	-0.0363333
PLA2G10	Inverse variance weighted	3	-0.169636	0.123822	0.170689	-0.412328	0.0730561
IDE	Inverse variance weighted	2	-0.232359	0.166585	0.163065	-0.558867	0.0941481
KREMEN2	Inverse variance weighted	3	-0.242494	0.166078	0.144258	-0.568008	0.08302
LTA4H	Inverse variance weighted	2	-0.398226	0.158662	0.0120763	-0.709203	-0.0872492
AURKB	Inverse variance weighted	6	-0.0899228	0.0689933	0.192453	-0.22515	0.045304
LCK	Wald ratio	1	-0.448889	0.216667	0.0382846	-0.873556	-0.0242222
SYNCRIP	Inverse variance weighted	4	-0.0819708	0.101186	0.417882	-0.280295	0.116354
PFDN5	Inverse variance weighted	2	-0.273798	0.144889	0.0587969	-0.55778	0.0101844
ATP5B	Inverse variance weighted	3	-0.126212	0.0778002	0.104749	-0.2787	0.0262767
AMICA1	Wald ratio	1	-0.577143	0.278571	0.0382846	-1.12314	-0.0311429
SEMA3B	Inverse variance weighted	2	-0.315342	0.161383	0.0507014	-0.631653	0.000968505
ANK2	Wald ratio	1	-0.673333	0.325	0.0382846	-1.31033	-0.0363333
KIAA1161	Inverse variance weighted	3	-0.272793	0.104212	0.00885315	-0.477048	-0.0685374
RSPO2	Inverse variance weighted	3	-0.422943	0.160142	0.00826477	-0.73682	-0.109066
LRTM2	Inverse variance weighted	4	-0.13878	0.0738395	0.0601792	-0.283505	0.00594567
MAP4K1	Inverse variance weighted	3	-0.119108	0.268941	0.657856	-0.646233	0.408018
GLT8D1	Inverse variance weighted	2	0.0734974	0.272758	0.787576	-0.461108	0.608103
B3GALT1	Wald ratio	1	-0.673333	0.325	0.0382846	-1.31033	-0.0363333
BRSK2	Inverse variance weighted	3	0.038544	0.23298	0.868598	-0.418096	0.495184
TMEM59L	Inverse variance weighted	4	-0.10086	0.140446	0.472668	-0.376134	0.174413
FANCL	Inverse variance weighted	3	-0.161736	0.149631	0.27974	-0.455013	0.13154
MYC	Inverse variance weighted	2	-0.00246958	0.58016	0.996604	-1.13958	1.13464
KLRC4	Inverse variance weighted	2	-0.267334	0.238874	0.263079	-0.735527	0.200859
STX6	Inverse variance weighted	2	-0.193001	0.146023	0.186262	-0.479206	0.0932037
NRG3	Wald ratio	1	-0.622	0.414	0.13299	-1.43344	0.18944
IL5	Inverse variance weighted	2	-0.37429	0.312838	0.231527	-0.987451	0.238872
OLFM3	Inverse variance weighted	5	-0.22353	0.0992515	0.0243125	-0.418063	-0.0289969
DEFB116	Inverse variance weighted	2	-0.294685	0.170709	0.0843033	-0.629274	0.039904
LRP1B	Inverse variance weighted	2	-0.0698439	0.145691	0.631655	-0.355397	0.21571
LAIR1	Inverse variance weighted	2	-0.352609	0.220657	0.110045	-0.785098	0.0798796
DNER	Wald ratio	1	-0.444286	0.295714	0.13299	-1.02389	0.135314
ELAVL1	Inverse variance weighted	3	0.113216	0.272692	0.67801	-0.421261	0.647693
CD7	Inverse variance weighted	2	-0.130518	0.154066	0.39691	-0.432488	0.171452
IRF9	Inverse variance weighted	2	-0.236572	0.144365	0.101275	-0.519528	0.0463839
GLTP	Wald ratio	1	-0.444286	0.295714	0.13299	-1.02389	0.135314
TSTA3	Wald ratio	1	-0.622	0.414	0.13299	-1.43344	0.18944
KPNA4	Wald ratio	1	-0.622	0.414	0.13299	-1.43344	0.18944
MPP7	Wald ratio	1	-0.38875	0.25875	0.13299	-0.8959	0.1184
CSDE1	Inverse variance weighted	2	0.0385867	0.666969	0.953865	-1.26867	1.34585
BTC	Inverse variance weighted	3	-0.2984	0.114899	0.00940274	-0.523603	-0.073197
BCL2L2	Inverse variance weighted	2	-0.189533	0.138586	0.171432	-0.461161	0.0820962
ITPKA	Inverse variance weighted	3	-0.145323	0.153265	0.343038	-0.445723	0.155077
POLI	Inverse variance weighted	2	-0.27016	0.276203	0.328016	-0.811518	0.271199
MYCT1	Inverse variance weighted	3	-0.146812	0.125062	0.240432	-0.391933	0.0983104
ACBD7	Wald ratio	1	-0.444286	0.295714	0.13299	-1.02389	0.135314
SLC26A7	Wald ratio	1	-0.518333	0.345	0.13299	-1.19453	0.157867
IL17F	Inverse variance weighted	2	-0.211757	0.152707	0.165537	-0.511063	0.0875488
FXN	Wald ratio	1	-0.38875	0.25875	0.13299	-0.8959	0.1184
ACHE	Inverse variance weighted	2	-0.217804	0.188217	0.247191	-0.586709	0.1511
OSBPL9	Inverse variance weighted	2	-0.178223	0.159249	0.263079	-0.490351	0.133906
CETN3	Inverse variance weighted	2	0.0321556	0.555808	0.953865	-1.05723	1.12154
MX1	Inverse variance weighted	4	0.0303642	0.137465	0.825181	-0.239067	0.299796
YEATS4	Inverse variance weighted	2	-0.302897	0.256636	0.237897	-0.805903	0.200109
ASPA	Inverse variance weighted	3	-0.0905899	0.0853265	0.288379	-0.25783	0.0766501
CKMT2	Inverse variance weighted	3	-0.125838	0.11416	0.270331	-0.349591	0.0979147
ASRGL1	Inverse variance weighted	3	0.0607014	0.147843	0.681381	-0.229071	0.350474
PTGES2	Inverse variance weighted	4	-0.0375204	0.221032	0.865206	-0.470742	0.395702
RABIF	Inverse variance weighted	2	-0.295067	0.175441	0.0925962	-0.638932	0.0487974
MUTED	Inverse variance weighted	2	-0.233921	0.175105	0.181585	-0.577127	0.109284
NDUFA5	Wald ratio	1	-0.518333	0.345	0.13299	-1.19453	0.157867
LRRTM1	Wald ratio	1	-0.03	0.32	0.925308	-0.6572	0.5972
CXCL5	Inverse variance weighted	4	-0.121296	0.139788	0.385549	-0.39528	0.152688
FGF1	Wald ratio	1	-0.311	0.207	0.13299	-0.71672	0.09472
FGF17	Inverse variance weighted	2	-0.193195	0.134584	0.151145	-0.456979	0.0705895
HSD17B1	Wald ratio	1	-0.38875	0.25875	0.13299	-0.8959	0.1184
GCKR	Inverse variance weighted	3	-0.149291	0.137657	0.278136	-0.419099	0.120516
RLN3	Inverse variance weighted	2	-0.25671	0.182841	0.160317	-0.615079	0.101659
PVRIG	Wald ratio	1	-0.622	0.414	0.13299	-1.43344	0.18944
SNAPIN	Inverse variance weighted	3	-0.202426	0.144012	0.159839	-0.48469	0.0798383
KIR2DL2	Inverse variance weighted	5	-0.169171	0.17503	0.333779	-0.512229	0.173887
SIGLEC8	Inverse variance weighted	4	-0.11549	0.0920484	0.209602	-0.295904	0.0649253
TSSK2	Wald ratio	1	-0.38875	0.25875	0.13299	-0.8959	0.1184
CD3G	Wald ratio	1	-0.518333	0.345	0.13299	-1.19453	0.157867
HRK	Wald ratio	1	-0.259167	0.1725	0.13299	-0.597267	0.0789333
NR4A1	Inverse variance weighted	2	-0.278599	0.214581	0.194171	-0.699178	0.14198
POMGNT1	Wald ratio	1	-0.345556	0.23	0.13299	-0.796356	0.105244
BATF3	Wald ratio	1	-0.141364	0.0940909	0.13299	-0.325782	0.0430545
G0S2	Wald ratio	1	-0.622	0.414	0.13299	-1.43344	0.18944
JPH3	Wald ratio	1	-0.518333	0.345	0.13299	-1.19453	0.157867
SYT17	Wald ratio	1	-0.518333	0.345	0.13299	-1.19453	0.157867
CCL26	Inverse variance weighted	2	-0.286576	0.145334	0.0486274	-0.571431	-0.00172132
USP25	Inverse variance weighted	2	-0.234733	0.238093	0.324188	-0.701396	0.231929
CDK2AP1	Wald ratio	1	-0.622	0.414	0.13299	-1.43344	0.18944
MNX1	Inverse variance weighted	2	-0.22513	0.162852	0.166844	-0.54432	0.0940606
MCM6	Inverse variance weighted	2	-0.220908	0.178091	0.214818	-0.569966	0.12815
S100P	Inverse variance weighted	2	-0.0262892	0.462851	0.954706	-0.933477	0.880899
DLL3	Inverse variance weighted	2	0.303744	0.120712	0.0118606	0.0671478	0.54034
ATP4B	Inverse variance weighted	2	-0.255138	0.203227	0.209322	-0.653462	0.143187
NLRP10	Wald ratio	1	0.26125	0.2975	0.379862	-0.32185	0.84435
AK5	Inverse variance weighted	2	0.0520866	0.224319	0.816383	-0.387578	0.491751
DDX58	Inverse variance weighted	2	0.120588	0.281692	0.668589	-0.431528	0.672704
CD80	Inverse variance weighted	2	0.120588	0.281692	0.668589	-0.431528	0.672704
CASP14	Inverse variance weighted	2	0.120588	0.281692	0.668589	-0.431528	0.672704
BCL2L11	Wald ratio	1	0.103333	0.28	0.712092	-0.445467	0.652133
VBP1	Inverse variance weighted	4	0.118109	0.125678	0.347334	-0.12822	0.364438
DYNLL1	Inverse variance weighted	4	0.118109	0.125678	0.347334	-0.12822	0.364438
F13B	Inverse variance weighted	2	-0.358025	0.319048	0.261792	-0.98336	0.26731
NDUFS4	Inverse variance weighted	4	-0.243657	0.134535	0.0701247	-0.507346	0.0200317
SAMHD1	Inverse variance weighted	2	-0.0637252	0.194097	0.742672	-0.444155	0.316704
ROBLD3	Wald ratio	1	-0.03	0.32	0.925308	-0.6572	0.5972
CSNK2A1	Wald ratio	1	-0.03	0.32	0.925308	-0.6572	0.5972
FUT3	Inverse variance weighted	4	0.0652662	0.0528748	0.217072	-0.0383685	0.168901
DEFB106A	Wald ratio	1	-0.41	0.236	0.0823363	-0.87256	0.05256
C4BPB	Wald ratio	1	-0.41	0.236	0.0823363	-0.87256	0.05256
CCDC167	Inverse variance weighted	2	0.0620016	0.180246	0.730859	-0.291281	0.415284
GADD45GIP1	Wald ratio	1	-0.0457143	0.278571	0.86965	-0.591714	0.500286
POLH	Wald ratio	1	-0.0457143	0.278571	0.86965	-0.591714	0.500286
DUSP4	Wald ratio	1	-0.04	0.328333	0.903036	-0.683533	0.603533
ZHX3	Wald ratio	1	0.03	0.361667	0.933892	-0.678867	0.738867
RBBP9	Inverse variance weighted	2	0.112382	0.23235	0.628616	-0.343024	0.567789
BAG3	Inverse variance weighted	2	0.0388645	0.192819	0.840261	-0.33906	0.416789
PIAS4	Wald ratio	1	0.164444	0.344444	0.633064	-0.510667	0.839556
B4GALT5	Wald ratio	1	-0.0533333	0.325	0.86965	-0.690333	0.583667
APOM	Inverse variance weighted	6	-0.110579	0.0862577	0.199856	-0.279644	0.058486
SFTPB	Wald ratio	1	0.00153846	0.244615	0.994982	-0.477908	0.480985
SERPINB1	Wald ratio	1	-0.2125	0.26375	0.420423	-0.72945	0.30445
KERA	Inverse variance weighted	6	-0.0787231	0.0689627	0.253649	-0.21389	0.0564437
TMED2	Inverse variance weighted	2	0.0389484	0.210736	0.85337	-0.374094	0.451991
CD300E	Wald ratio	1	-0.0257143	0.274286	0.925308	-0.563314	0.511886
GCNT4	Inverse variance weighted	2	0.0369265	0.177289	0.835007	-0.310559	0.384412
BRAT1	Inverse variance weighted	2	0.0369265	0.177289	0.835007	-0.310559	0.384412
LRRK2	Inverse variance weighted	4	-0.0710892	0.180902	0.694341	-0.425657	0.283478
TLR4	Inverse variance weighted	4	-0.0710892	0.180902	0.694341	-0.425657	0.283478
TENM3	Wald ratio	1	0.085	0.198	0.66771	-0.30308	0.47308
SPATA20	Inverse variance weighted	2	-0.195638	0.224043	0.382545	-0.634762	0.243486
RUNX3	Wald ratio	1	-0.045	0.336667	0.893669	-0.704867	0.614867
RNF122	Inverse variance weighted	2	0.00833828	0.578195	0.988494	-1.12492	1.1416
EQTN	Wald ratio	1	0.10625	0.2475	0.66771	-0.37885	0.59135
FAM162B	Wald ratio	1	-0.683333	0.393333	0.0823363	-1.45427	0.0876
COL6A3	Wald ratio	1	-0.591429	0.278571	0.0337474	-1.13743	-0.0454286
TBX5	Wald ratio	1	-0.276	0.39	0.479136	-1.0404	0.4884
RIC3	Inverse variance weighted	2	-0.0757204	0.207578	0.715276	-0.482574	0.331133
ERN1	Inverse variance weighted	2	-0.0757204	0.207578	0.715276	-0.482574	0.331133
TRABD	Wald ratio	1	0.832857	0.441429	0.0591965	-0.0323429	1.69806
CHCHD10	Inverse variance weighted	3	-0.00180503	0.182302	0.9921	-0.359118	0.355508
SORT1	Wald ratio	1	-0.03	0.32	0.925308	-0.6572	0.5972
CHFR	Inverse variance weighted	3	0.287251	0.128629	0.0255374	0.0351382	0.539363
BLK	Inverse variance weighted	3	0.287251	0.128629	0.0255374	0.0351382	0.539363
AQP4	Wald ratio	1	-0.585714	0.337143	0.0823363	-1.24651	0.0750857
MFN1	Wald ratio	1	-0.585714	0.337143	0.0823363	-1.24651	0.0750857
GPR101	Wald ratio	1	0.873333	0.325556	0.00730536	0.235244	1.51142
KMT2C	Inverse variance weighted	2	-0.172939	0.142285	0.224196	-0.451817	0.105939
PLSCR3	Inverse variance weighted	2	0.02504	0.30739	0.935076	-0.577444	0.627524
GALE	Wald ratio	1	0.337273	0.267273	0.206983	-0.186582	0.861127
RBFOX2	Wald ratio	1	0.337273	0.267273	0.206983	-0.186582	0.861127
ALDH3A1	Inverse variance weighted	2	-0.0284545	0.151925	0.851431	-0.326228	0.269319
TMEM230	Wald ratio	1	-0.0533333	0.325	0.86965	-0.690333	0.583667
ARFGAP1	Inverse variance weighted	5	0.185213	0.17572	0.291872	-0.159198	0.529623
BRPF1	Wald ratio	1	0.154167	0.2425	0.524947	-0.321133	0.629467
LCN1	Inverse variance weighted	2	-0.0944294	0.261088	0.717593	-0.606161	0.417302
PCDHGB1	Wald ratio	1	0.0770588	0.243529	0.75168	-0.400259	0.554376
LRRC4B	Inverse variance weighted	3	-0.46387	0.231424	0.0450255	-0.917461	-0.0102789
HSPA1L	Inverse variance weighted	5	-0.0518154	0.0901831	0.565591	-0.228574	0.124944
CCM2	Inverse variance weighted	3	0.0729615	0.156727	0.64155	-0.234224	0.380147
MRRF	Wald ratio	1	-0.03	0.32	0.925308	-0.6572	0.5972
COPS7B	Inverse variance weighted	7	-0.048664	0.0800009	0.542993	-0.205466	0.108138
TPRKB	Wald ratio	1	-0.444286	0.304286	0.144264	-1.04069	0.152114
A1CF	Inverse variance weighted	2	0.0550794	0.162694	0.734951	-0.2638	0.373959
MYNN	Inverse variance weighted	2	-0.090216	0.280381	0.747633	-0.639763	0.459331
METTL1	Inverse variance weighted	3	-0.252229	0.281783	0.370725	-0.804524	0.300067
CALCOCO2	Wald ratio	1	-0.0533333	0.325	0.86965	-0.690333	0.583667
VRK1	Wald ratio	1	-0.0533333	0.325	0.86965	-0.690333	0.583667
UBE2C	Wald ratio	1	-0.6	0.412	0.145307	-1.40752	0.20752
EFS	Wald ratio	1	0.971667	0.515	0.0591965	-0.0377333	1.98107
FEN1	Wald ratio	1	0.971667	0.515	0.0591965	-0.0377333	1.98107
PSMB5	Wald ratio	1	0.61	0.405714	0.132705	-0.1852	1.4052
IMPA2	Wald ratio	1	-0.04	0.328333	0.903036	-0.683533	0.603533
NRBP1	Wald ratio	1	-0.024	0.197	0.903036	-0.41012	0.36212
AKR1C1	Wald ratio	1	-0.5	0.343333	0.145307	-1.17293	0.172933
2024-09-11	Inverse variance weighted	4	0.356	0.194637	0.0673919	-0.0254873	0.737488
SENP7	Inverse variance weighted	4	0.356	0.194637	0.0673919	-0.0254873	0.737488
NAT1	Inverse variance weighted	2	-0.0668022	0.143988	0.64269	-0.349019	0.215415
DOT1L	Wald ratio	1	0.103571	0.117857	0.379516	-0.127429	0.334571
ACLY	Wald ratio	1	-0.0457143	0.278571	0.86965	-0.591714	0.500286
SH2D3C	Wald ratio	1	0.17	0.242727	0.483693	-0.305745	0.645745
HERC1	Wald ratio	1	0.17	0.242727	0.483693	-0.305745	0.645745
HMGB3	Wald ratio	1	-0.03625	0.24	0.879943	-0.50665	0.43415
SPN	Inverse variance weighted	3	0.268743	0.159559	0.0921255	-0.0439919	0.581479
RDH16	Inverse variance weighted	3	-0.470503	0.225562	0.0369869	-0.912605	-0.0284003
SYTL1	Inverse variance weighted	2	0.102465	0.217852	0.638111	-0.324525	0.529455
DGKB	Inverse variance weighted	2	0.223731	0.16298	0.16983	-0.0957098	0.543171
UQCRB	Wald ratio	1	-0.0218182	0.179091	0.903036	-0.372836	0.3292
GCK	Wald ratio	1	-0.717143	0.355714	0.0437933	-1.41434	-0.0199429
GPR107	Wald ratio	1	-0.717143	0.355714	0.0437933	-1.41434	-0.0199429
SRSF7	Wald ratio	1	2.466	1.106	0.0257703	0.29824	4.63376
EWSR1	Wald ratio	1	0.39	0.35	0.265157	-0.296	1.076
TP53I11	Inverse variance weighted	3	0.106923	0.139666	0.443939	-0.166823	0.380669
ATAD2	Wald ratio	1	0.205556	0.323333	0.524947	-0.428178	0.839289
SLC6A14	Inverse variance weighted	3	-0.0467761	0.0935003	0.61688	-0.230037	0.136485
PRKG1	Wald ratio	1	-0.0457143	0.278571	0.86965	-0.591714	0.500286
ANP32A	Inverse variance weighted	2	0.0206763	0.155073	0.89393	-0.283267	0.324619
CETN2	Wald ratio	1	-0.333333	0.228889	0.145307	-0.781956	0.115289
MDM4	Inverse variance weighted	3	-0.0649756	0.218774	0.766467	-0.493772	0.363821
TMEM167B	Inverse variance weighted	3	-0.0649756	0.218774	0.766467	-0.493772	0.363821
ENOX2	Inverse variance weighted	3	-0.0649756	0.218774	0.766467	-0.493772	0.363821
FAM213A	Inverse variance weighted	2	-0.461469	0.175967	0.0087295	-0.806365	-0.116573
DIXDC1	Wald ratio	1	-0.455556	0.262222	0.0823363	-0.969511	0.0584
SMIM13	Wald ratio	1	-0.0533333	0.325	0.86965	-0.690333	0.583667
MRPL33	Wald ratio	1	-0.0702817	0.0520423	0.176864	-0.172285	0.0317211
TOR4A	Wald ratio	1	-0.0702817	0.0520423	0.176864	-0.172285	0.0317211
RCAN1	Inverse variance weighted	2	-0.196666	0.228036	0.38845	-0.643617	0.250286
NEURL4	Inverse variance weighted	2	0.0576382	0.173201	0.739299	-0.281836	0.397112
TCEA2	Wald ratio	1	-0.37	0.177857	0.0374961	-0.7186	-0.0214
CERS5	Wald ratio	1	-0.37	0.177857	0.0374961	-0.7186	-0.0214
SCAMP5	Wald ratio	1	-0.03	0.32	0.925308	-0.6572	0.5972
HNRNPR	Wald ratio	1	-0.03	0.32	0.925308	-0.6572	0.5972
RAB35	Inverse variance weighted	4	0.0129237	0.0866552	0.881443	-0.156921	0.182768
RPRD1A	Inverse variance weighted	4	0.0129237	0.0866552	0.881443	-0.156921	0.182768
ARPC3	Wald ratio	1	-0.03	0.32	0.925308	-0.6572	0.5972
MAGEA10	Inverse variance weighted	3	-0.0935528	0.115436	0.417692	-0.319807	0.132701
KCNIP1	Inverse variance weighted	3	-0.0388984	0.139887	0.780959	-0.313077	0.23528
NCL	Inverse variance weighted	3	-0.0388984	0.139887	0.780959	-0.313077	0.23528
RAP1GAP	Inverse variance weighted	3	-0.0388984	0.139887	0.780959	-0.313077	0.23528
PKD2	Wald ratio	1	-0.836667	0.415	0.0437933	-1.65007	-0.0232667
RMI1	Wald ratio	1	-0.0266667	0.218889	0.903036	-0.455689	0.402356
DDX23	Inverse variance weighted	3	-0.125625	0.140509	0.371287	-0.401023	0.149774
KIF3A	Inverse variance weighted	4	-0.0354941	0.218232	0.870799	-0.463228	0.39224
SMURF2	Wald ratio	1	-0.0533333	0.325	0.86965	-0.690333	0.583667
EIF4G3	Inverse variance weighted	2	-0.0941197	0.208972	0.652426	-0.503704	0.315465
DOCK9	Wald ratio	1	-0.036	0.384	0.925308	-0.78864	0.71664
MED4	Inverse variance weighted	4	0.0207367	0.0865005	0.81054	-0.148804	0.190278
EDA	Inverse variance weighted	5	-0.101648	0.113578	0.370805	-0.324261	0.120965
FOXC2	Inverse variance weighted	5	-0.101648	0.113578	0.370805	-0.324261	0.120965
CGA	Wald ratio	1	-0.04	0.328333	0.903036	-0.683533	0.603533
OSM	Inverse variance weighted	7	-0.0963978	0.0765935	0.208188	-0.246521	0.0537255
ITSN1	Inverse variance weighted	2	-0.0856393	0.212867	0.687453	-0.502859	0.33158
FLT3LG	Inverse variance weighted	3	0.0853648	0.213503	0.689282	-0.333101	0.50383
HHLA2	Wald ratio	1	-0.0225	0.24	0.925308	-0.4929	0.4479
RFFL	Wald ratio	1	-0.0225	0.24	0.925308	-0.4929	0.4479
PDCL2	Wald ratio	1	-0.0533333	0.325	0.86965	-0.690333	0.583667
MID2	Wald ratio	1	-0.03	0.24625	0.903036	-0.51265	0.45265
RAB5C	Inverse variance weighted	3	0.302865	0.207385	0.144179	-0.103608	0.709339
HNRNPH1	Inverse variance weighted	3	-0.0468403	0.0757458	0.53632	-0.195302	0.101621
VPS29	Inverse variance weighted	2	-0.31547	0.0978726	0.00126733	-0.507301	-0.12364
FAM69C	Inverse variance weighted	3	0.0302075	0.0706685	0.669049	-0.108303	0.168718
GDF11	Inverse variance weighted	3	0.0302075	0.0706685	0.669049	-0.108303	0.168718
RNF8	Inverse variance weighted	3	0.117355	0.312987	0.707696	-0.4961	0.730811
S100A10	Inverse variance weighted	3	0.0339919	0.250031	0.89186	-0.456069	0.524053
CCNA1	Inverse variance weighted	3	0.0339919	0.250031	0.89186	-0.456069	0.524053
RBBP4	Inverse variance weighted	2	0.77602	0.483376	0.108402	-0.171397	1.72344
SDF2	Inverse variance weighted	2	-0.0383683	0.080813	0.634945	-0.196762	0.120025
ID1	Inverse variance weighted	2	-0.0383683	0.080813	0.634945	-0.196762	0.120025
ID2	Inverse variance weighted	2	-0.0383683	0.080813	0.634945	-0.196762	0.120025
RAMP3	Wald ratio	1	-0.064	0.39	0.86965	-0.8284	0.7004
RND3	Wald ratio	1	-0.064	0.39	0.86965	-0.8284	0.7004
ANPEP	Wald ratio	1	-0.54	0.401111	0.178219	-1.32618	0.246178
DPP4	Inverse variance weighted	2	0.0241786	0.167001	0.884884	-0.303144	0.351501
CES1	Inverse variance weighted	3	0.113349	0.212006	0.592891	-0.302183	0.528882
PRSS8	Inverse variance weighted	2	-0.333316	0.319565	0.296934	-0.959663	0.293031
BRAF	Inverse variance weighted	2	0.205983	0.366964	0.574581	-0.513265	0.925231
GRAP2	Inverse variance weighted	3	-0.188566	0.203137	0.353268	-0.586714	0.209582
TREM2	Inverse variance weighted	8	-0.0771213	0.119996	0.520419	-0.312313	0.15807
BPIFA2	Inverse variance weighted	6	-0.0224045	0.0547412	0.682334	-0.129697	0.0848882
CDH6	Wald ratio	1	0.154167	0.2425	0.524947	-0.321133	0.629467
HMGA1	Wald ratio	1	0.154167	0.2425	0.524947	-0.321133	0.629467
GLRX5	Wald ratio	1	0.800625	0.475938	0.0925289	-0.132213	1.73346
SDC3	Wald ratio	1	-0.03	0.24625	0.903036	-0.51265	0.45265
CASK	Inverse variance weighted	2	-0.089361	0.317943	0.778664	-0.712529	0.533807
IL26	Inverse variance weighted	5	-0.030688	0.134288	0.81924	-0.293893	0.232517
RAB4A	Inverse variance weighted	2	0.476156	0.303979	0.117252	-0.119642	1.07195
PTRH2	Inverse variance weighted	2	0.086457	0.370454	0.815465	-0.639632	0.812546
PFN2	Inverse variance weighted	2	0.086457	0.370454	0.815465	-0.639632	0.812546
HBB	Inverse variance weighted	4	-0.0967403	0.161379	0.548866	-0.413043	0.219562
GSTA1	Inverse variance weighted	3	-0.0224351	0.155826	0.88552	-0.327855	0.282985
KIR2DS4	Inverse variance weighted	3	-0.0429761	0.183526	0.814854	-0.402687	0.316734
PDCD4	Inverse variance weighted	3	-0.0429761	0.183526	0.814854	-0.402687	0.316734
IL1F10	Inverse variance weighted	2	-0.57917	0.440626	0.188702	-1.4428	0.284456
VHL	Wald ratio	1	0.211429	0.442857	0.633064	-0.656571	1.07943
STMN1	Inverse variance weighted	2	0.320322	0.182973	0.0800063	-0.0383055	0.678949
FOLR1	Inverse variance weighted	4	0.0306634	0.153947	0.84212	-0.271072	0.332399
NAALADL1	Inverse variance weighted	4	-0.241249	0.222494	0.278234	-0.677336	0.194839
HSPH1	Wald ratio	1	-0.386667	0.35	0.269263	-1.07267	0.299333
USH1C	Inverse variance weighted	2	0.0295388	0.151876	0.84579	-0.268139	0.327216
IVD	Inverse variance weighted	3	-0.00617643	0.136974	0.964034	-0.274645	0.262292
RRAS	Inverse variance weighted	3	-0.0743126	0.137565	0.589058	-0.343939	0.195314
WDR5	Inverse variance weighted	2	-0.188656	0.835792	0.821418	-1.82681	1.4495
CRCP	Inverse variance weighted	4	-0.0116111	0.13523	0.931576	-0.276661	0.253439
SNRPD3	Wald ratio	1	-0.585714	0.337143	0.0823363	-1.24651	0.0750857
TAGLN3	Wald ratio	1	-0.585714	0.337143	0.0823363	-1.24651	0.0750857
PECR	Wald ratio	1	-0.585714	0.337143	0.0823363	-1.24651	0.0750857
RCL	Inverse variance weighted	2	-0.0124069	0.171715	0.9424	-0.348967	0.324154
SCAND1	Wald ratio	1	0.456	0.724	0.528803	-0.96304	1.87504
BPHL	Inverse variance weighted	3	-0.030533	0.170732	0.858066	-0.365167	0.304101
MLF1	Inverse variance weighted	4	-0.208806	0.158983	0.189051	-0.520412	0.102799
SNRPD2	Wald ratio	1	-0.064	0.39	0.86965	-0.8284	0.7004
ATG3	Wald ratio	1	-0.5	0.343333	0.145307	-1.17293	0.172933
CASP8	Inverse variance weighted	2	0.173698	0.294965	0.555943	-0.404432	0.751829
ASF1A	Inverse variance weighted	2	0.558949	0.343711	0.103903	-0.114723	1.23262
SMS	Inverse variance weighted	2	-0.128916	0.256704	0.61553	-0.632057	0.374225
HBQ1	Inverse variance weighted	3	-0.301004	0.163228	0.0651732	-0.620932	0.0189233
MAGEA6	Inverse variance weighted	3	-0.173775	0.147615	0.23911	-0.4631	0.115551
CARD17	Inverse variance weighted	3	-0.173775	0.147615	0.23911	-0.4631	0.115551
ZWINT	Inverse variance weighted	2	-0.0576812	0.132423	0.66314	-0.317231	0.201869
STXBP6	Inverse variance weighted	2	-0.0750866	0.418847	0.857726	-0.896027	0.745853
2024-09-03	Wald ratio	1	-0.366	0.249	0.141594	-0.85404	0.12204
PSMB3	Inverse variance weighted	2	0.119152	0.249059	0.63236	-0.369004	0.607308
GLRX	Inverse variance weighted	2	-0.0285703	0.197483	0.88497	-0.415637	0.358496
AP1S2	Wald ratio	1	-0.375	0.2575	0.145307	-0.8797	0.1297
UBE2D2	Inverse variance weighted	2	0.126343	0.0881536	0.151795	-0.0464376	0.299124
CHST2	Wald ratio	1	-0.428571	0.294286	0.145307	-1.00537	0.148229
PSMA3	Wald ratio	1	-0.428571	0.294286	0.145307	-1.00537	0.148229
RGS1	Inverse variance weighted	2	0.214561	0.532442	0.686966	-0.829025	1.25815
NFKBID	Inverse variance weighted	3	0.0251094	0.224671	0.911013	-0.415245	0.465464
RPRD1B	Wald ratio	1	-0.0257143	0.274286	0.925308	-0.563314	0.511886
DNMT3L	Wald ratio	1	-0.0257143	0.274286	0.925308	-0.563314	0.511886
NUDT1	Inverse variance weighted	2	-0.0158639	0.190468	0.933622	-0.38918	0.357453
GSTT1	Wald ratio	1	-0.103455	0.0641818	0.106984	-0.229251	0.0223418
CLTA	Wald ratio	1	-0.155556	0.236667	0.511003	-0.619422	0.308311
GNAI1	Wald ratio	1	-0.155556	0.236667	0.511003	-0.619422	0.308311
UBE2D3	Inverse variance weighted	3	0.0897638	0.234717	0.702139	-0.370281	0.549808
CASQ2	Inverse variance weighted	3	0.0897638	0.234717	0.702139	-0.370281	0.549808
CHEK2	Inverse variance weighted	3	0.0897638	0.234717	0.702139	-0.370281	0.549808
HIPK3	Inverse variance weighted	3	0.0897638	0.234717	0.702139	-0.370281	0.549808
GLYAT	Inverse variance weighted	2	0.746406	0.745069	0.316443	-0.71393	2.20674
DEFA1	Wald ratio	1	0.356538	0.261154	0.172177	-0.155323	0.8684
EFHD1	Inverse variance weighted	3	0.0729654	0.427891	0.864599	-0.7657	0.911631
FGL2	Inverse variance weighted	2	0.0211263	0.204949	0.917899	-0.380574	0.422827
TGFB1	Inverse variance weighted	2	0.0351019	0.227056	0.87714	-0.409927	0.480131
CTSG	Inverse variance weighted	2	0.0351019	0.227056	0.87714	-0.409927	0.480131
GFRA3	Wald ratio	1	-0.0466667	0.328333	0.886976	-0.6902	0.596867
HMGB1	Wald ratio	1	0.395556	0.232222	0.0885027	-0.0596	0.850711
TNFSF9	Wald ratio	1	0.395556	0.232222	0.0885027	-0.0596	0.850711
CDH3	Inverse variance weighted	3	-0.0508843	0.07069	0.471634	-0.189437	0.0876681
AIMP1	Inverse variance weighted	4	-0.259695	0.360094	0.470794	-0.965479	0.446089
C3	Inverse variance weighted	3	-0.226397	0.181979	0.213467	-0.583075	0.130281
IL10	Inverse variance weighted	3	-0.226397	0.181979	0.213467	-0.583075	0.130281
KLK8	Inverse variance weighted	4	0.11857	0.0713669	0.0966299	-0.021309	0.258449
TNFSF4	Inverse variance weighted	4	0.11857	0.0713669	0.0966299	-0.021309	0.258449
AIF1	Inverse variance weighted	2	-0.0991541	0.142742	0.48728	-0.378928	0.180619
TBP	Inverse variance weighted	2	-0.0991541	0.142742	0.48728	-0.378928	0.180619
TOP1	Inverse variance weighted	2	-0.0991541	0.142742	0.48728	-0.378928	0.180619
YES1	Inverse variance weighted	2	0.0738659	0.183708	0.687622	-0.286201	0.433933
PTPN1	Inverse variance weighted	2	0.0152144	0.217663	0.944274	-0.411405	0.441834
CLEC4M	Wald ratio	1	0.132143	0.207857	0.524947	-0.275257	0.539543
FGF5	Wald ratio	1	0.132143	0.207857	0.524947	-0.275257	0.539543
GDF9	Wald ratio	1	0.132143	0.207857	0.524947	-0.275257	0.539543
GPC2	Wald ratio	1	0.132143	0.207857	0.524947	-0.275257	0.539543
ABL1	Wald ratio	1	0.132143	0.207857	0.524947	-0.275257	0.539543
TGFB3	Inverse variance weighted	2	0.191916	0.337936	0.570098	-0.470438	0.85427
PTGS2	Wald ratio	1	0.508571	0.298571	0.0885027	-0.0766286	1.09377
H2AFZ	Wald ratio	1	-0.533	0.417	0.201187	-1.35032	0.28432
P4HB	Inverse variance weighted	2	0.0210444	0.474895	0.964654	-0.909751	0.95184
LCORL	Wald ratio	1	0.165	0.35875	0.645566	-0.53815	0.86815
CHST6	Wald ratio	1	0.165	0.35875	0.645566	-0.53815	0.86815
LRRTM3	Wald ratio	1	0.165	0.35875	0.645566	-0.53815	0.86815
SPHK2	Inverse variance weighted	2	0.0862329	0.205999	0.675502	-0.317525	0.489991
LTA	Inverse variance weighted	2	0.0862329	0.205999	0.675502	-0.317525	0.489991
C1QBP	Wald ratio	1	1.12167	0.68	0.0990432	-0.211133	2.45447
FABP5	Wald ratio	1	1.12167	0.68	0.0990432	-0.211133	2.45447
SCGB2A1	Inverse variance weighted	2	0.252871	0.285818	0.376303	-0.307332	0.813075
MSN	Wald ratio	1	-0.064	0.39	0.86965	-0.8284	0.7004
CD226	Wald ratio	1	-0.03	0.32	0.925308	-0.6572	0.5972
PDK1	Inverse variance weighted	2	-0.0967795	0.250278	0.698988	-0.587325	0.393766
SLC25A18	Inverse variance weighted	2	-0.0967795	0.250278	0.698988	-0.587325	0.393766
CKAP2	Inverse variance weighted	4	0.032656	0.161151	0.839415	-0.2832	0.348512
ZPLD1	Wald ratio	1	-0.03	0.32	0.925308	-0.6572	0.5972
TRH	Wald ratio	1	0.346	0.378	0.360011	-0.39488	1.08688
CTRB1	Inverse variance weighted	4	-0.176298	0.262488	0.501812	-0.690775	0.338179
SPAG11A	Inverse variance weighted	3	0.0910802	0.187689	0.627483	-0.276789	0.45895
CXCL14	Inverse variance weighted	3	0.0910802	0.187689	0.627483	-0.276789	0.45895
GDNF	Inverse variance weighted	3	0.0910802	0.187689	0.627483	-0.276789	0.45895
NXPH3	Wald ratio	1	-0.0457143	0.278571	0.86965	-0.591714	0.500286
APOC2	Wald ratio	1	1.313	1.0845	0.226012	-0.81262	3.43862
HEPHL1	Inverse variance weighted	2	-0.138328	0.406495	0.733636	-0.935059	0.658403
CELA3B	Inverse variance weighted	2	-0.138328	0.406495	0.733636	-0.935059	0.658403
DEFB128	Wald ratio	1	-0.03	0.24625	0.903036	-0.51265	0.45265
PTPRR	Wald ratio	1	-0.0838462	0.172308	0.626537	-0.421569	0.253877
DEAF1	Wald ratio	1	-0.0225	0.24	0.925308	-0.4929	0.4479
YBX2	Inverse variance weighted	5	0.0176033	0.132111	0.893998	-0.241334	0.276541
INSL4	Inverse variance weighted	5	0.0176033	0.132111	0.893998	-0.241334	0.276541
FAM19A2	Wald ratio	1	-0.08	0.353333	0.820879	-0.772533	0.612533
ADAMTS6	Wald ratio	1	-0.08	0.353333	0.820879	-0.772533	0.612533
PSG6	Wald ratio	1	-0.064	0.39	0.86965	-0.8284	0.7004
LRRTM4	Inverse variance weighted	4	-0.185749	0.0998628	0.0628797	-0.38148	0.00998216
TNMD	Wald ratio	1	-0.03	0.24625	0.903036	-0.51265	0.45265
UBB	Inverse variance weighted	2	-0.0799943	0.357679	0.823031	-0.781045	0.621057
C1orf43	Inverse variance weighted	2	-0.0799943	0.357679	0.823031	-0.781045	0.621057
GALNT10	Inverse variance weighted	2	-0.0799943	0.357679	0.823031	-0.781045	0.621057
ERO1L	Wald ratio	1	-0.0457143	0.278571	0.86965	-0.591714	0.500286
TSNARE1	Inverse variance weighted	3	0.0250694	0.132892	0.850371	-0.235398	0.285537
SMIM24	Inverse variance weighted	3	0.0250694	0.132892	0.850371	-0.235398	0.285537
C1QL4	Wald ratio	1	-0.064	0.39	0.86965	-0.8284	0.7004
MSRA	Wald ratio	1	-0.064	0.39	0.86965	-0.8284	0.7004
PDIA4	Inverse variance weighted	2	0.0456951	0.215965	0.83243	-0.377596	0.468986
CHST3	Wald ratio	1	-0.5125	0.295	0.0823363	-1.0907	0.0657
SEMA6C	Inverse variance weighted	2	-0.0356478	0.45059	0.936942	-0.918805	0.847509
IK	Inverse variance weighted	2	-0.0356478	0.45059	0.936942	-0.918805	0.847509
MMGT1	Inverse variance weighted	2	0.0427566	0.201624	0.832059	-0.352426	0.437939
MBTPS1	Inverse variance weighted	2	0.0427566	0.201624	0.832059	-0.352426	0.437939
CHST14	Inverse variance weighted	2	0.0427566	0.201624	0.832059	-0.352426	0.437939
ITGB6	Wald ratio	1	-0.784	0.434	0.0708478	-1.63464	0.06664
TIMM50	Wald ratio	1	-0.064	0.39	0.86965	-0.8284	0.7004
NDUFV2	Wald ratio	1	-0.064	0.39	0.86965	-0.8284	0.7004
HTATIP2	Inverse variance weighted	5	-0.0937169	0.12234	0.443656	-0.333504	0.14607
JAG1	Inverse variance weighted	3	-0.21624	0.123262	0.0793758	-0.457833	0.0253526
RNF215	Wald ratio	1	0.712	0.418	0.0885027	-0.10728	1.53128
ITM2A	Inverse variance weighted	2	0.188037	0.264364	0.47691	-0.330117	0.706191
ZP4	Wald ratio	1	1.12167	0.68	0.0990432	-0.211133	2.45447
C9orf89	Inverse variance weighted	2	0.0456951	0.215965	0.83243	-0.377596	0.468986
PRDX4	Wald ratio	1	-0.04	0.328333	0.903036	-0.683533	0.603533
ANKRD46	Inverse variance weighted	2	-0.0955245	0.420744	0.820395	-0.920183	0.729134
NCR3LG1	Wald ratio	1	-0.0257143	0.274286	0.925308	-0.563314	0.511886
HERC4	Inverse variance weighted	2	0.0658633	0.157122	0.67508	-0.242095	0.373822
PLA2G16	Inverse variance weighted	2	0.0658633	0.157122	0.67508	-0.242095	0.373822
PARP16	Inverse variance weighted	2	0.149785	0.256797	0.559704	-0.353537	0.653106
DPP10	Inverse variance weighted	2	0.149785	0.256797	0.559704	-0.353537	0.653106
ST8SIA2	Inverse variance weighted	2	0.149785	0.256797	0.559704	-0.353537	0.653106
ADM	Inverse variance weighted	4	-0.0755427	0.16775	0.652473	-0.404333	0.253247
SMCO2	Inverse variance weighted	4	-0.0755427	0.16775	0.652473	-0.404333	0.253247
BTNL9	Wald ratio	1	-0.064	0.39	0.86965	-0.8284	0.7004
VWC2L	Wald ratio	1	-0.064	0.39	0.86965	-0.8284	0.7004
GAPDHS	Wald ratio	1	-0.064	0.39	0.86965	-0.8284	0.7004
MCCD1	Wald ratio	1	-0.03	0.32	0.925308	-0.6572	0.5972
FAM171B	Inverse variance weighted	2	-0.0812358	0.523911	0.876777	-1.1081	0.945629
KCNE3	Inverse variance weighted	2	0.0615694	0.222587	0.782081	-0.374701	0.49784
EID3	Inverse variance weighted	2	0.0615694	0.222587	0.782081	-0.374701	0.49784
STOM	Inverse variance weighted	3	-0.179477	0.163567	0.272523	-0.500068	0.141114
RNASE2	Wald ratio	1	0.0192857	0.174286	0.911889	-0.322314	0.360886
DMKN	Inverse variance weighted	5	-0.351507	0.178204	0.0485529	-0.700786	-0.00222701
CDCP1	Inverse variance weighted	12	-0.0206173	0.134408	0.878088	-0.284056	0.242822
CD74	Inverse variance weighted	3	-0.204899	0.344987	0.552558	-0.881073	0.471275
CD1D	Wald ratio	1	-0.0533333	0.325	0.86965	-0.690333	0.583667
DCUN1D5	Inverse variance weighted	2	0.977582	1.25096	0.43453	-1.47431	3.42947
BAMBI	Inverse variance weighted	2	0.977582	1.25096	0.43453	-1.47431	3.42947
SMIM9	Wald ratio	1	-0.12	0.0985714	0.223455	-0.3132	0.0732
PTK2B	Inverse variance weighted	3	-0.212669	0.151177	0.1595	-0.508976	0.0836379
RPS6KB1	Inverse variance weighted	3	-0.148339	0.0829497	0.0737271	-0.310921	0.0142422
B4GALNT1	Inverse variance weighted	3	-0.148339	0.0829497	0.0737271	-0.310921	0.0142422
PRPF6	Inverse variance weighted	4	-0.129105	0.0664788	0.0521306	-0.259404	0.00119304
MTPAP	Inverse variance weighted	3	-0.0159453	0.152107	0.916511	-0.314075	0.282184
EPDR1	Wald ratio	1	-0.0533333	0.325	0.86965	-0.690333	0.583667
SLC27A2	Wald ratio	1	0.712	0.418	0.0885027	-0.10728	1.53128
JAKMIP3	Inverse variance weighted	3	-0.0429494	0.171402	0.802141	-0.378896	0.292998
LYSMD4	Inverse variance weighted	3	-0.0429494	0.171402	0.802141	-0.378896	0.292998
MMP8	Inverse variance weighted	8	0.20262	0.0852898	0.0175175	0.0354517	0.369788
EPHB3	Inverse variance weighted	8	0.20262	0.0852898	0.0175175	0.0354517	0.369788
CTRL	Inverse variance weighted	3	0.223604	0.153395	0.144922	-0.0770496	0.524258
TMEM9	Inverse variance weighted	3	-0.362781	0.186442	0.0516776	-0.728207	0.00264566
SMIM10	Wald ratio	1	-0.5125	0.295	0.0823363	-1.0907	0.0657
[truncated: 3,120 more rows]

## Sheet: Supplementary Table 7
Supplementary Table 7. Colocalization results for positive MR associations (FDR corrected P<0.05) using cis-pQTL instruments
[truncated: 16 more rows]

[truncated: 3 more sheets: Supplementary Table 8, Supplementary Table 9, Supplementary Table 10]
